# Supplementary material for: Transcriptomic and metabolomic profiling of flavonoid biosynthesis provides novel insights into petals coloration in Asian cotton (Gossypium arboreum L.)
Source: BMC Plant Biol. 2022 Aug 30;22:416. doi: 10.1186/s12870-022-03800-9 (PMC9425979; doi:10.1186/s12870-022-03800-9)
Supplement: Supplementary file 2 — Additionalfile 2: Table S1. The classification and quantification results of all flavonoid metabolites. [file 12870_2022_3800_MOESM2_ESM.xls]

## Sheet: Table S1 
Table S1. The classification and quantification results of all flavonoid metabolites.
Index	Compounds	Class I	Class II	CAS	Level	W-Flo-1	W-Flo-2	Y-Flo-1	Y-Flo-2	P-Flo-1	P-Flo-2
pme3392	Pelargonidin 3-O-beta-D-glucoside（Callistephin chloride)	Flavonoids	Anthocyanins	18466-51-8	A	1774000	1417400	7224800	5391900	12979000	12930800
mws2111_P	Cyanidin 3-glucoside	Flavonoids	Anthocyanins	7084-24-4	A	15514000	11969000	20249000	14266000	27516000	22672000
pmb2957	Cyanidin-O-syringic acid	Flavonoids	Anthocyanins	-	A	207630000	222280000	214130000	198250000	219550000	209010000
mws2476_P	Cyanidin-3- galactoside chloride	Flavonoids	Anthocyanins	27661-36-5	A	12438000	11431000	18817000	13735000	24351000	21307000
pmb0542	Cyanidin-3-O-(6''-Malonylglucoside)	Flavonoids	Anthocyanins	171828-62-9	B	226800	226980	628480	467800	1336200	1304940
mws1140_N	4,2',4',6'-Tetrahydroxychalcone *	Flavonoids	Chalcones	73692-50-9	A	329050	374800	977010	1100800	1061200	1177700
pme0421	Phloretin	Flavonoids	Chalcones	60-82-2	A	746630	516940	479300	423220	442870	389710
mws2451_P	trilobatin	Flavonoids	Chalcones	4192-90-9	A	1798100	1486500	2905400	2891100	2361800	1871000
pme2982	Pinocembrin (Dihydrochrysin)	Flavonoids	Dihydroflavone	480-39-7	A	8550.8	5364.1	4590.8	4006.5	3665.4	3643.2
pme3475	Butin*	Flavonoids	Dihydroflavone	492-14-8	A	310370	234040	1021700	871100	989640	763110
pme0377	Naringenin*	Flavonoids	Dihydroflavone	480-41-1	A	300630	227620	984310	874210	971850	808030
pme1583	Eriodictyol	Flavonoids	Dihydroflavone	552-58-9	A	507900	212390	49869	33243	63767	45496
mws1454-NQ3	Persicoside	Flavonoids	Dihydroflavone	28978-03-2	A	93925	182720	1469100	2041200	375800	1874700
mws1141_N	Dihydrokaempferol	Flavonoids	Dihydroflavonol	480-20-6	A	779840	865190	650360	743710	701600	798440
mws1139_N	(2R,3R)-Dihydroquercetin	Flavonoids	Dihydroflavonol	480-18-2	A	1141800	1298600	164680	322780	205450	287560
pme2898	Dihydromyricetin	Flavonoids	Dihydroflavonol	27200-12-0	A	1081800	910290	722960	485040	767420	1050400
pme1598	Hesperetin 5-O-glucoside	Flavonoids	Dihydroflavonol	69651-80-5	A	617370	735190	1067300	1133500	1373400	1352100
pmb2975	Hesperetin O-Glucuronic acid	Flavonoids	Dihydroflavonol	-	A	9	9	279270	247800	127960	151220
pmb2979	Hesperetin O-malonylhexoside	Flavonoids	Dihydroflavonol	-	A	185620	227980	20724	24085	11496	20170
mws1422-PQ3	(-)-Epiafzelechin	Flavonoids	Flavanols	24808-04-6	A	14240	9021.2	19113	23012	19188	14472
pme3285	Afzelechin (3,5,7,4'-Tetrahydroxyflavan)	Flavonoids	Flavanols	2545-00-8	A	9	3009.2	4217.1	9	4727.2	9
mws2206_P	Catechin*	Flavonoids	Flavanols	154-23-4	A	406290	333970	384960	368610	210130	222650
pme0460	Epicatechin*	Flavonoids	Flavanols	490-46-0	A	203220	165290	253560	270460	313640	267300
pmc1990	4'-Hydroxy-5,7-dimethoxyflavanone	Flavonoids	Flavanols	-	A	959580	2078800	773440	1563700	1176400	1212300
pme1516	Epigallocatechin (EGC)	Flavonoids	Flavanols	970-74-1	A	4464600	3594500	1784700	2326700	1405100	1543300
pme1537	(+)-Gallocatechin (GC)	Flavonoids	Flavanols	970-73-0	A	963440	784940	360130	417600	257560	271940
pme0372	Naringenin 7-O-glucoside (Prunin)	Flavonoids	Flavanols	529-55-5	A	982910	683330	4916500	3624500	4035300	3483600
mws2220	Gallocatechin 3-O-gallate	Flavonoids	Flavanols	5127-64-0	A	2462.5	2947.3	6408.5	225800	5897.1	2722.5
pmb3114	Epicatechin-epiafzelechin	Flavonoids	Flavanols	-	A	17886	18722	13707	27210	8364.4	7542.2
Pag0002-2	Gallocatechin-catechin	Flavonoids	Flavanols	-	A	347240	579040	277510	408690	223280	9
Pag0011-2-RT4	Gallocatechin-gallocatechin*	Flavonoids	Flavanols	-	A	261550	9	9	118800	9	9
pmb2947	Catechin-catechin-catechin	Flavonoids	Flavanols	-	A	80027	78490	129590	151570	98397	80931
Zmhp002714	5,6,7-Tetrahydroxy-8-methoxyflavone	Flavonoids	Flavonoid	-	B	15037	10974	11079	5577.9	3298.7	3916.1
pme0364	Chrysoeriol	Flavonoids	Flavonoid	491-71-4	A	10312	7045.3	8195.7	10850	5696.4	6502
pme3303	Tricetin	Flavonoids	Flavonoid	520-31-0	A	9	15395	198640	172110	171070	131800
pmp000003	Nepetin	Flavonoids	Flavonoid	520-11-6	A	854850	846880	836290	671280	1833200	1573300
pmb0277	Tricin*	Flavonoids	Flavonoid	520-32-1	A	18679	17203	2791.3	1832.8	2453.9	2592.2
Lmbp003668	Kaempferol-3-arabinopyranoside*	Flavonoids	Flavonoid	-	A	35570000	30219000	38548000	39730000	24135000	21712000
pme0359	Apigenin 5-O-glucoside*	Flavonoids	Flavonoid	28757-27-9	A	193310	159210	129780	149140	81369	83591
pmb0605	Apigenin 7-O-glucoside (Cosmosiin)*	Flavonoids	Flavonoid	578-74-5	A	9	18400	364000	278030	282760	228670
pme2459	Luteolin 7-O-glucoside (Cynaroside)	Flavonoids	Flavonoid	5373-11-5	A	20601000	16546000	20025000	20661000	13011000	8978100
mws2452_N	sieboldin	Flavonoids	Flavonoid	18777-73-6	A	310700	311470	68562	142590	53029	113070
pmp000579	Diosmetin-7-O-galactoside*	Flavonoids	Flavonoid	-	A	20023	36552	92192	86967	9	112250
pmb0607	Chrysoeriol 7-O-hexoside*	Flavonoids	Flavonoid	-	A	109960	9	9	9	9	9
pmb0736	Tricin 7-O-hexoside	Flavonoids	Flavonoid	-	A	114220	86407	9	9	9	9
pmb3000	Chrysoeriol O-acetylhexoside	Flavonoids	Flavonoid	-	A	547890	581500	37948	28515	41042	26984
pmb0576	Apigenin O-malonylhexoside	Flavonoids	Flavonoid	-	A	9	9	9	2923.4	9	9
pmb3041	Tricin O-saccharic acid	Flavonoids	Flavonoid	-	A	98796	120390	41007	53354	48235	40582
pmp000587	Luteolin-7-O-(6'-O-malonyl)-β-D-glucoside*	Flavonoids	Flavonoid	-	A	75950	52850	57162	64291	55154	46427
pmb0608	Chrysoeriol-O-malonylhexoside	Flavonoids	Flavonoid	-	B	11886	9	4736	7775	4138.1	4282.4
pmp000593	Luteolin-7-O-rutinoside*	Flavonoids	Flavonoid	3563-98-2	B	46967000	37917000	23414000	27441000	14765000	12598000
Lmbp003230	Kaempferol-3-O-neohesperidoside*	Flavonoids	Flavonoid	32602-81-6	A	57581000	56681000	42740000	48415000	33428000	29500000
pmp001079	Luteolin 7-O-neohesperidoside(Lonicerin)*	Flavonoids	Flavonoid	25694-72-8	B	4064000	2985200	2137500	2205600	1238300	924250
pmb3002	Chrysoeriol-7-O-rutinoside	Flavonoids	Flavonoid	-	B	150100	240230	1360.3	5742.5	6491.2	3726.9
Lmyp004052	Quercetin 3-O-(6''-trans-p-Coumaroyl)-β-D-galactopyranoside	Flavonoids	Flavonoid	-	A	96315	80516	196780	228270	42578	73864
mws2185_N	Narcissoside*	Flavonoids	Flavonoid	604-80-8	A	261180	457570	57670	63243	44173	94883
Hmqp003184	Luteolin-O-Malonyl-O-Hexoside-O-Pentoside	Flavonoids	Flavonoid	-	A	9	14872	9	9	9	9
pme0200	Kaempferol	Flavonoids	Flavonols	520-18-3	A	587820	460430	597030	922120	500300	308400
pme2954	Quercetin*	Flavonoids	Flavonols	117-39-5	A	248510	145000	2000100	2105900	2393400	1458800
mws1326	Herbacetin*	Flavonoids	Flavonols	527-95-7	A	11588	12322	49196	64553	56690	55176
pme3369	Rhamnetin (7-O-methxyl quercetin)	Flavonoids	Flavonols	90-19-7	A	10878	26568	59271	225220	120550	52940
pme1588	Isorhamnetin	Flavonoids	Flavonols	480-19-3	A	40260	37476	31589	86358	46408	26577
mws0855	Gossypetin(3,3',4',5,7,8-Hexahydroxyflavone)*	Flavonoids	Flavonols	489-35-0	A	70951	71495	4085300	4699600	4658700	2540100
pme1480	Myricetin*	Flavonoids	Flavonols	529-44-2	A	21610	16601	742100	699800	742360	441430
pmb3894	Di-O-methylquercetin*	Flavonoids	Flavonols	-	A	9786100	10938000	7502500	11009000	12369000	15502000
pmn001637	Juglanin*	Flavonoids	Flavonols	5041-67-8	A	3288700	7569000	763230	664920	447700	301190
pme0321	Kaempferol-7-O-rhamnoside	Flavonoids	Flavonols	20196-89-8	A	577610	590380	129050	317150	87192	109110
mws4183	Quercetin-3-O-α-L-arabinopyranoside(guaijaverin)	Flavonoids	Flavonols	22255-13-6	A	9519800	3163500	13653000	6980900	8284800	8715800
mws2186	Avicularin	Flavonoids	Flavonols	572-30-5	B	4089700	4621500	9134400	8837200	9749500	10004000
mws0045	Quercetin-3-O-α-L-rhamnoside(Quercitrin )	Flavonoids	Flavonols	522-12-3	B	205440	150320	712990	700210	1052300	844960
mws0089	Kaempferol-7-O-glucoside*	Flavonoids	Flavonols	16290-07-6	A	41213000	49178000	7474800	26987000	5779900	21839000
pmb0604	Kaempferol 3-O-glucoside (Astragalin)*	Flavonoids	Flavonols	480-10-4	A	4023500	3503900	4331100	4724000	4165100	4783100
mws1043_N	kaempferol 3-O-galactoside*	Flavonoids	Flavonols	23627-87-4	A	7157600	7086700	1177800	3961300	907280	2631000
pmn001640	Myricetin-3-O-arabinoside	Flavonoids	Flavonols	132679-85-7	B	460070	462400	236040	316290	313660	432380
Lmmn003398	Kaempferol acetyl-glucoside	Flavonoids	Flavonols	-	A	23686000	37627000	8879700	8205300	7206200	5199000
Lmmp003767	Kaempferol glucuronic acid	Flavonoids	Flavonols	-	A	2281200	1449100	1078900	972500	1219700	892930
Lmmp004257	methylquercetin rha	Flavonoids	Flavonols	-	A	50471000	42783000	46544000	39751000	65465000	61894000
mws1329	Quercetin-7-O-Glucoside*	Flavonoids	Flavonols	491-50-9	A	520580	673750	847000	958950	1020900	1065000
pme3130	Quercetin 4'-O-glucoside (Spiraeoside)*	Flavonoids	Flavonols	20229-56-5	A	2467.7	1895.4	2678000	2165600	2612800	1705800
pmp001309	6-Hydroxykaempferol-7-O-glucoside	Flavonoids	Flavonols	-	A	9	9	9	11358000	9	9
pme3212	Quercetin 3-O-glucoside (Isotrifoliin)*	Flavonoids	Flavonols	21637-25-2	A	70234000	66602000	103680000	104160000	101840000	103800000
mws2211_P	Hyperoside*	Flavonoids	Flavonols	482-36-0	A	69211000	68472000	98837000	104180000	100190000	105870000
Lmmp003783	Quercetin glucuronic acid	Flavonoids	Flavonols	-	A	36069000	26320000	57011000	46751000	61097000	47292000
pma0214	methylQuercetin O-hexoside	Flavonoids	Flavonols	-	A	9	221360	11469000	9216600	10699000	8049100
Lmmp001947	Gossypetin 3-glucoside*	Flavonoids	Flavonols	-	A	901670	979560	1904000	1742300	3399800	2100700
Lmmp003271	Gossypetin 7-glucoside	Flavonoids	Flavonols	-	A	367910	196150	38224000	35040000	42352000	31066000
Rfg0001-der20	Gossypetin-fer	Flavonoids	Flavonols	-	A	182420	97406	9	9	9	9
pmb3026	Quercetin O-acetylhexoside	Flavonoids	Flavonols	-	A	20319000	17233000	19412000	17203000	20517000	15976000
pmb0569	Syringetin 5-O-hexoside	Flavonoids	Flavonols	-	A	613670	408500	507530	424180	341340	354840
pmn001644	Quercetin-3-O-(2''-acetyl)-β-D-glucuronide	Flavonoids	Flavonols	-	B	4652600	3449000	1314600	1633900	1338300	1474100
pmb3013	Isorhamnetin-O-acetyl-hexoside	Flavonoids	Flavonols	-	A	1190900	1009400	397540	562220	349220	444210
Lmmp003817	Kaempferol malonyl-glucoside*	Flavonoids	Flavonols	-	A	45023000	37646000	39431000	44487000	36309000	26723000
pmp000589	Quercetin-7-O-(6'-O-malonyl)-β-D-glucoside*	Flavonoids	Flavonols	-	A	1487100	1337200	2330000	2149100	2353500	1931600
Hmln002189	Quercetin-3-O-(6''-O-malonyl)-galactoside*	Flavonoids	Flavonols	-	A	6866500	6758800	6828900	7467400	7228100	7363800
Lmmp003054	Gossypetin-malonyl-glucoside	Flavonoids	Flavonols	-	A	11891000	10357000	6248600	7425900	6000400	4973000
Hmcp002029	Kaempferol-O-Pentoside-O-hexoside	Flavonoids	Flavonols	-	A	860680	775870	216770	235890	120770	93506
Lmmp003305	Kaempferol 7-O-β-d-(6''-O-(E)-p-coumaroyl) glucopyranoside*	Flavonoids	Flavonols	-	A	33683000	32646000	32440000	41426000	12003000	9764700
mws1441-NQ3	Tiliroside*	Flavonoids	Flavonols	20316-62-5	A	4394400	4887300	2999200	3893700	1216600	1195000
pme1606	Kaempferol 3-O-robinobioside (Biorobin)*	Flavonoids	Flavonols	17297-56-2	A	55423000	53929000	44833000	47699000	36169000	31686000
pme0370	Kaempferol 3-O-rutinoside (Nicotiflorin)*	Flavonoids	Flavonols	17650-84-9	A	53583000	57500000	46215000	47462000	34997000	30024000
Hmbp001825	Quercetin-3-sambubioside	Flavonoids	Flavonols	83048-35-5	A	197380	85603	144020	720390	112280	682630
pme0202	Quercetin 3-O-rutinoside (Rutin)	Flavonoids	Flavonols	153-18-4	A	2047400	1571500	2359000	2183900	2668500	2387400
Rfg0380-der04	methylquercetin-rut*	Flavonoids	Flavonols	-	A	915540	772220	259850	323120	217620	156180
pme1540	Isorhamnetin-3-O-neohesperidoside	Flavonoids	Flavonols	55033-90-4	A	1164400	1059300	373850	379160	271400	179490
Rfg0001-der05	Gossypetin-rut	Flavonoids	Flavonols	-	A	4868300	3864500	4524300	4075100	5944800	4708300
Lmhp002613	Myricetin-O-glucoside-rhamnoside*	Flavonoids	Flavonols	-	A	14762	17232	22920	23613	24659	21509
pmp001310	6-Hydroxykaempferol-3,6-O-Diglucoside*	Flavonoids	Flavonols	-	B	114550	81889	9233500	9	11821000	9
Rfg0376-der08	quercetin-hex-hex	Flavonoids	Flavonols	-	A	413550	225130	6404300	5279600	7946900	6372900
Lmmp002560	Quercetin glu-glucuronic acid	Flavonoids	Flavonols	-	A	3789300	3434300	6151100	5612200	6214700	4755700
Rfg0001-der07	Gossypetin-diglu	Flavonoids	Flavonols	-	A	161140	104320	700450	724780	1130500	895930
Lmmp002483	Gossypetin glu-glucuronic acid	Flavonoids	Flavonols	-	A	20309000	17300000	65000000	62065000	67771000	63211000
Lmmp003266	Quercetin glu-malonyl-pen	Flavonoids	Flavonols	-	A	9	9	9661.4	4789.6	9	4850.1
pmb0709	Quercetin-7-O-malonylhexosyl-hexoside	Flavonoids	Flavonols	-	A	132990	172360	95307	100040	65651	55976
pmb0706	Quercetin-5-O-malonylhexosyl-hexoside	Flavonoids	Flavonols	-	A	276670	397220	359480	349460	523940	413710
Lmmp002130	Kaempferol-rhamnoside-pentaoside-hexaoside	Flavonoids	Flavonols	-	B	9	16978	9	5041.2	9	3035.1
Lmmp002334	Quercetin-glucoside-glucoside-rhamnoside*	Flavonoids	Flavonols	-	A	886730	805350	447410	432490	609650	495820
Lmmp002529	Gossypetin glu-rha-rha*	Flavonoids	Flavonols	-	B	748930	542900	370640	372420	83576	78785
Hmcp001589	Isorhamnetin-O-Hexoside-O-Hexoside-O-Rhamnoside	Flavonoids	Flavonols	-	B	9	14787	29938	37667	20903	19717
pme3276	2'-Hydroxygenistein	Flavonoids	Isoflavones	1156-78-1	A	8538.4	14332	24238	62675	32901	15209
pme3210	Genistein 7-O-Glucoside (Genistin)*	Flavonoids	Isoflavones	529-59-9	A	230310	167940	127620	142950	82428	63413
Lmhp002800	2'-Hydoxy,5-methoxy Genistein-4',7-O-diglucoside	Flavonoids	Isoflavones	-	A	51780	83131	53824	89592	40330	66827
pmp000964	Aureusidin	Flavonoids	Sinensetin	38216-54-5	A	61777	45137	46191	64994	14866	21973
pmb0837	Procyanidin A3	Tannins	Proanthocyanidins	86631-39-2	B	9	17371	9	9	17421	8596.3
pmn001667	Procyanidin B4	Tannins	Proanthocyanidins	29106-51-2	B	160090	235840	143940	214140	234740	237340
mws0836	Procyanidin B1*	Tannins	Proanthocyanidins	20315-25-7	A	1792100	2292000	1257000	1660300	1230700	1361100
pme0436	Procyanidin B3*	Tannins	Proanthocyanidins	23567-23-9	A	1088700	1302500	1491000	2145800	1545100	2316400
Lmmp001798	Gallocatechin-catechin isomer	Tannins	Proanthocyanidins	-	A	9	9	9	750400	9	9
Pag0011-2	Epigallocatechin-gallocatechin*	Tannins	Proanthocyanidins	-	A	82817	74837	9	9	9	9
Pag0005-2	Gallocatechin-catechin-catechin	Tannins	Proanthocyanidins	-	A	70048	33885	59025	53663	57422	48656
Pag0014-2-RT2	Gallocatechin-gallocatechin-catechin	Tannins	Proanthocyanidins	-	A	211920	139220	112460	139700	79310	63704
Pag0013-1	Gallocatechin-gallocatechin-gallate-gallate	Tannins	Proanthocyanidins	-	A	186740	110800	81165	58856	38774	47965
Pag0020-2-RT2	Gallocatechin-gallocatechin-gallocatechin*	Tannins	Proanthocyanidins	-	A	159480	88162	61733	48393	48675	52975
Pag0020-2-RT3	Epigallocatechin-gallocatechin-gallocatechin*	Tannins	Proanthocyanidins	-	A	128420	95310	47966	47485	44147	33446
Pag0016-1	Gallocatechin-gallocatechin-catechin-gallate-gallate	Tannins	Proanthocyanidins	-	A	103280	92960	29555	15327	38400	27622
