# Supplementary material for: Transcriptomic and metabolomic profiling of flavonoid biosynthesis provides novel insights into petals coloration in Asian cotton (Gossypium arboreum L.)
Source: BMC Plant Biol. 2022 Aug 30;22:416. doi: 10.1186/s12870-022-03800-9 (PMC9425979; doi:10.1186/s12870-022-03800-9)
Supplement: Supplementary file 4 — Additionalfile 4: Table S2. All differentially expressed genes in each comparison group. [file 12870_2022_3800_MOESM4_ESM.xls]

## Sheet: WvsY
Table S2. All differentially expressed genes in each comparison group(Sheet1, W_Flo vs. Y_Flo)
Index	Molecular Weight (Da)	Formula	Ionization model	Compounds	Class I	Class II	CAS	Level	W_Flo-1	W_Flo-2	Y_Flo-1	Y_Flo-2	Foldchange	Log2FC	Type
pme3333	152.059	C7H8N2O2	[M-H]-	1,4-dihydro-1-Methyl-4-oxo-3-pyridinecarboxamide	Alkaloids	Alkaloids	-	A	1163800	872700	2435100	1993000	2.17437	1.1206	up
pme1368	129.079	C6H11NO2	[M-H]-	L-Pipecolic acid	Amino acids and derivatives	Amino acids and derivatives	3105-95-1	A	144470	156190	70294	64566	0.448547	-1.15667	down
Rfmb318	144.102	C7H14NO2+	[M]+	Proline betaine(ProBet)	Amino acids and derivatives	Amino acids and derivatives	1195-94-4	B	13399	24104	9178.1	9	0.24497	-2.02932	down
pme0037	155.069	C6H9N3O2	[M+H]+	L-Histidine	Amino acids and derivatives	Amino acids and derivatives	71-00-1	A	6726000	6357100	1258100	1325300	0.197461	-2.34036	down
pme0180	169.085	C7H11N3O2	[M+H]+	1-Methylhistidine	Amino acids and derivatives	Amino acids and derivatives	332-80-9	A	5897.3	4558.2	3414.4	1105.4	0.432289	-1.20993	down
pme3388	188.127	C7H16N4O2	[M+H]+	H-HomoArg-OH	Amino acids and derivatives	Amino acids and derivatives	156-86-5	A	113860	71273	36140	40855	0.41589	-1.26573	down
pme0279	190.095	C7H14N2O4	[M+H]+	2,6-Diaminooimelic acid	Amino acids and derivatives	Amino acids and derivatives	583-93-7	A	217450	225770	82927	80250	0.368163	-1.44159	down
pme3827	197.069	C9H11NO4	[M+H]+	3,4-Dihydroxy-DL-phenylalanine	Amino acids and derivatives	Amino acids and derivatives	63-84-3	B	32663	20532	11784	9	0.221694	-2.17336	down
mws1543-NQ3	207.09	C11H13NO3	[M-H]-	N-Acetyl-L-phenylalanine	Amino acids and derivatives	Amino acids and derivatives	2018-61-3	A	1569200	1457300	460030	653130	0.367804	-1.44299	down
mws0221	240.024	C6H12N2O4S2	[M+H]+	L-(-)-Cystine	Amino acids and derivatives	Amino acids and derivatives	56-89-3	B	1033.6	1407.8	6237.7	3773.3	4.10052	2.03581	up
pme1090	307.084	C10H17N3O6S	[M-H]-	Glutathione reduced form	Amino acids and derivatives	Amino acids and derivatives	70-18-8	A	1045400	947420	58413	890140	0.475985	-1.07101	down
pmb0542	535.109	C24H23O14+	[M]+	Cyanidin-3-O-(6''-Malonylglucoside)	Flavonoids	Anthocyanins	171828-62-9	B	226800	226980	628480	467800	2.41588	1.27255	up
pme3392	433.113	C21H21O10+	[M]+	Pelargonidin 3-O-beta-D-glucoside（Callistephin chloride)	Flavonoids	Anthocyanins	18466-51-8	A	1774000	1417400	7224800	5391900	3.95334	1.98307	up
mws1140_N	272.068	C15H12O5	[M+H]+	4,2',4',6'-Tetrahydroxychalcone *	Flavonoids	Chalcones	73692-50-9	A	329050	374800	977010	1100800	2.95206	1.56172	up
pme3416	178.027	C9H6O4	[M-H]-	Esculetin (6,7-dihydroxycoumarin)	Lignans and Coumarins	Coumarins	305-01-1	A	9	9	6217.8	9	345.933	8.43435	up
pmb2601	308.09	C15H16O7	[M-H]-	7-hydroxycoumarin-beta-rhamnoside	Lignans and Coumarins	Coumarins	-	A	28615	32311	206630	204740	6.75196	2.75531	up
pmb4777	338.1	C16H18O8	[M-H]-	4-Hydroxy-7-methoxycoumarin-beta-rhamnoside	Lignans and Coumarins	Coumarins	-	A	15134	15737	71582	78337	4.85631	2.27986	up
pme3475	272.068	C15H12O5	[M+H]+	Butin*	Flavonoids	Dihydroflavone	492-14-8	A	310370	234040	1021700	871100	3.47679	1.79776	up
pme0377	272.068	C15H12O5	[M-H]-	Naringenin*	Flavonoids	Dihydroflavone	480-41-1	A	300630	227620	984310	874210	3.51826	1.81486	up
pme1583	288.063	C15H12O6	[M-H]-	Eriodictyol	Flavonoids	Dihydroflavone	552-58-9	A	507900	212390	49869	33243	0.115387	-3.11545	down
mws1454-NQ3	478.148	C23H26O11	[M-H]-	Persicoside	Flavonoids	Dihydroflavone	28978-03-2	A	93925	182720	1469100	2041200	12.6888	3.66549	up
mws1139_N	304.058	C15H12O7	[M-H]-	(2R,3R)-Dihydroquercetin	Flavonoids	Dihydroflavonol	480-18-2	A	1141800	1298600	164680	322780	0.199746	-2.32376	down
pmb2975	478.148	C23H26O11	[M-H]-	Hesperetin O-Glucuronic acid	Flavonoids	Dihydroflavonol	-	A	9	9	279270	247800	29281.7	14.8377	up
pmb2979	550.132	C25H26O14	[M-H]-	Hesperetin O-malonylhexoside	Flavonoids	Dihydroflavonol	-	A	185620	227980	20724	24085	0.108339	-3.20638	down
pme1537	306.074	C15H14O7	[M+H]+	(+)-Gallocatechin (GC)	Flavonoids	Flavanols	970-73-0	A	963440	784940	360130	417600	0.444829	-1.16868	down
pme0372	434.121	C21H22O10	[M-H]-	Naringenin 7-O-glucoside (Prunin)	Flavonoids	Flavanols	529-55-5	A	982910	683330	4916500	3624500	5.12591	2.35781	up
mws2220	458.085	C22H18O11	[M-H]-	Gallocatechin 3-O-gallate	Flavonoids	Flavanols	5127-64-0	A	2462.5	2947.3	6408.5	225800	42.9237	5.4237	up
Pag0011-2-RT4	610.132	C30H26O14	[M+H]+	Gallocatechin-gallocatechin*	Flavonoids	Flavanols	-	A	261550	9	9	118800	0.454234	-1.13849	down
pme3303	302.043	C15H10O7	[M-H]-	Tricetin	Flavonoids	Flavonoid	520-31-0	A	9	15395	198640	172110	24.0684	4.58907	up
pmb0277	330.074	C17H14O7	[M+H]+	Tricin*	Flavonoids	Flavonoid	520-32-1	A	18679	17203	2791.3	1832.8	0.12887	-2.95602	down
pmb0605	432.106	C21H20O10	[M-H]-	Apigenin 7-O-glucoside (Cosmosiin)*	Flavonoids	Flavonoid	578-74-5	A	9	18400	364000	278030	34.8759	5.12416	up
mws2452_N	452.132	C21H24O11	[M-H]-	sieboldin	Flavonoids	Flavonoid	18777-73-6	A	310700	311470	68562	142590	0.33938	-1.55903	down
pmp000579	462.116	C22H22O11	[M+H]+	Diosmetin-7-O-galactoside*	Flavonoids	Flavonoid	-	A	20023	36552	92192	86967	3.16675	1.663	up
pmb0607	462.116	C22H22O11	[M+H]+	Chrysoeriol 7-O-hexoside*	Flavonoids	Flavonoid	-	A	109960	9	9	9	0.000163682	-12.5768	down
pmb0736	492.127	C23H24O12	[M+H]+	Tricin 7-O-hexoside	Flavonoids	Flavonoid	-	A	114220	86407	9	9	8.97187e-05	-13.4442	down
pmb3000	504.127	C24H24O12	[M-H]-	Chrysoeriol O-acetylhexoside	Flavonoids	Flavonoid	-	A	547890	581500	37948	28515	0.0588486	-4.08685	down
pmb0576	518.106	C24H22O13	[M+H]+	Apigenin O-malonylhexoside	Flavonoids	Flavonoid	-	A	9	9	9	2923.4	162.911	7.34794	up
pmb3041	522.101	C23H22O14	[M-H]-	Tricin O-saccharic acid	Flavonoids	Flavonoid	-	A	98796	120390	41007	53354	0.430507	-1.21589	down
pmb3002	608.174	C28H32O15	[M-H]-	Chrysoeriol-7-O-rutinoside	Flavonoids	Flavonoid	-	B	150100	240230	1360.3	5742.5	0.0181969	-5.78016	down
Lmyp004052	610.132	C30H26O14	[M+H]+	Quercetin 3-O-(6''-trans-p-Coumaroyl)-β-D-galactopyranoside	Flavonoids	Flavonoid	-	A	96315	80516	196780	228270	2.40371	1.26526	up
mws2185_N	624.169	C28H32O16	[M+H]+	Narcissoside*	Flavonoids	Flavonoid	604-80-8	A	261180	457570	57670	63243	0.168227	-2.57152	down
Hmqp003184	666.143	C29H30O18	[M+H]+	Luteolin-O-Malonyl-O-Hexoside-O-Pentoside	Flavonoids	Flavonoid	-	A	9	14872	9	9	0.0012096	-9.69126	down
pme2954	302.043	C15H10O7	[M+H]+	Quercetin*	Flavonoids	Flavonols	117-39-5	A	248510	145000	2000100	2105900	10.4343	3.38326	up
mws1326	302.043	C15H10O7	[M-H]-	Herbacetin*	Flavonoids	Flavonols	527-95-7	A	11588	12322	49196	64553	4.75738	2.25017	up
pme3369	316.058	C16H12O7	[M-H]-	Rhamnetin (7-O-methxyl quercetin)	Flavonoids	Flavonols	90-19-7	A	10878	26568	59271	225220	7.59737	2.9255	up
mws0855	318.038	C15H10O8	[M-H]-	Gossypetin(3,3',4',5,7,8-Hexahydroxyflavone)*	Flavonoids	Flavonols	489-35-0	A	70951	71495	4085300	4699600	61.6718	5.94654	up
pme1480	318.038	C15H10O8	[M+H]+	Myricetin*	Flavonoids	Flavonols	529-44-2	A	21610	16601	742100	699800	37.7352	5.23784	up
pmn001637	418.09	C20H18O10	[M-H]-	Juglanin*	Flavonoids	Flavonols	5041-67-8	A	3288700	7569000	763230	664920	0.131533	-2.9265	down
pme0321	432.106	C21H20O10	[M-H]-	Kaempferol-7-O-rhamnoside	Flavonoids	Flavonols	20196-89-8	A	577610	590380	129050	317150	0.382024	-1.38827	down
mws2186	434.085	C20H18O11	[M+H]+	Avicularin	Flavonoids	Flavonols	572-30-5	B	4089700	4621500	9134400	8837200	2.06305	1.04478	up
mws0045	448.101	C21H20O11	[M+H]+	Quercetin-3-O-α-L-rhamnoside(Quercitrin )	Flavonoids	Flavonols	522-12-3	B	205440	150320	712990	700210	3.97234	1.98999	up
mws0089	448.101	C21H20O11	[M-H]-	Kaempferol-7-O-glucoside*	Flavonoids	Flavonols	16290-07-6	A	41213000	49178000	7474800	26987000	0.381253	-1.39118	down
mws1043_N	448.101	C21H20O11	[M-H]-	kaempferol 3-O-galactoside*	Flavonoids	Flavonols	23627-87-4	A	7157600	7086700	1177800	3961300	0.360783	-1.4708	down
pme3130	464.095	C21H20O12	[M-H]-	Quercetin 4'-O-glucoside (Spiraeoside)*	Flavonoids	Flavonols	20229-56-5	A	2467.7	1895.4	2678000	2165600	1110.13	10.1165	up
pmp001309	464.095	C21H20O12	[M+H]+	6-Hydroxykaempferol-7-O-glucoside	Flavonoids	Flavonols	-	A	9	9	9	11358000	631000	19.2673	up
pma0214	478.111	C22H22O12	[M+H]+	methylQuercetin O-hexoside	Flavonoids	Flavonols	-	A	9	221360	11469000	9216600	93.444	6.54603	up
Lmmp003271	480.09	C21H20O13	[M+H]+	Gossypetin 7-glucoside	Flavonoids	Flavonols	-	A	367910	196150	38224000	35040000	129.887	7.02111	up
Lmmn003398	490.111	C23H22O12	[M-H]-	Kaempferol acetyl-glucoside	Flavonoids	Flavonols	-	A	23686000	37627000	8879700	8205300	0.278652	-1.84346	down
Rfg0001-der20	494.085	C25H18O11	[M+H]+	Gossypetin-fer	Flavonoids	Flavonols	-	A	182420	97406	9	9	6.43257e-05	-13.9242	down
pmn001644	520.085	C23H20O14	[M-H]-	Quercetin-3-O-(2''-acetyl)-β-D-glucuronide	Flavonoids	Flavonols	-	B	4652600	3449000	1314600	1633900	0.36394	-1.45823	down
pmb3013	520.122	C24H24O13	[M-H]-	Isorhamnetin-O-acetyl-hexoside	Flavonoids	Flavonols	-	A	1190900	1009400	397540	562220	0.436195	-1.19695	down
Hmcp002029	580.143	C26H28O15	[M+H]+	Kaempferol-O-Pentoside-O-hexoside	Flavonoids	Flavonols	-	A	860680	775870	216770	235890	0.276594	-1.85416	down
Hmbp001825	596.138	C26H28O16	[M+H]+	Quercetin-3-sambubioside	Flavonoids	Flavonols	83048-35-5	A	197380	85603	144020	720390	3.05464	1.611	up
Rfg0380-der04	624.169	C28H32O16	[M+H]+	methylquercetin-rut*	Flavonoids	Flavonols	-	A	915540	772220	259850	323120	0.34541	-1.53362	down
pme1540	624.169	C28H32O16	[M+H]+	Isorhamnetin-3-O-neohesperidoside	Flavonoids	Flavonols	55033-90-4	A	1164400	1059300	373850	379160	0.338629	-1.56222	down
pmp001310	626.148	C27H30O17	[M+H]+	6-Hydroxykaempferol-3,6-O-Diglucoside*	Flavonoids	Flavonols	-	B	114550	81889	9233500	9	47.0045	5.55473	up
Rfg0376-der08	626.148	C27H30O17	[M+H]+	quercetin-hex-hex	Flavonoids	Flavonols	-	A	413550	225130	6404300	5279600	18.2938	4.19328	up
Rfg0001-der07	642.143	C27H30O18	[M+H]+	Gossypetin-diglu	Flavonoids	Flavonols	-	A	161140	104320	700450	724780	5.36891	2.42463	up
Lmmp002483	656.122	C27H28O19	[M+H]+	Gossypetin glu-glucuronic acid	Flavonoids	Flavonols	-	A	20309000	17300000	65000000	62065000	3.37858	1.75642	up
Lmmp003266	682.138	C29H30O19	[M+H]+	Quercetin glu-malonyl-pen	Flavonoids	Flavonols	-	A	9	9	9661.4	4789.6	802.833	9.64896	up
Lmmp002130	726.201	C32H38O19	[M+H]+	Kaempferol-rhamnoside-pentaoside-hexaoside	Flavonoids	Flavonols	-	B	9	16978	9	5041.2	0.297298	-1.75002	down
Hmcp001589	786.222	C34H42O21	[M+H]+	Isorhamnetin-O-Hexoside-O-Hexoside-O-Rhamnoside	Flavonoids	Flavonols	-	B	9	14787	29938	37667	4.56914	2.19192	up
mws0361	254.225	C16H30O2	[M-H]-	Palmitoleic Acid	Lipids	Free fatty acids	373-49-9	A	9	2209	9	9	0.00811542	-6.94512	down
mws1489	284.272	C18H36O2	[M-H]-	Stearic Acid	Lipids	Free fatty acids	57-11-4	A	163930	95693	523180	73554	2.29846	1.20067	up
pmb0149	350.246	C21H34O4	[M+H]+	MAG(18:4)isomer1	Lipids	Glycerol ester	-	A	12141	7084.9	36949	16787	2.79498	1.48284	up
pme3276	286.048	C15H10O6	[M+H]+	2'-Hydroxygenistein	Flavonoids	Isoflavones	1156-78-1	A	8538.4	14332	24238	62675	3.80024	1.92609	up
Rfmb255-1	362.173	C20H26O6	[M-H]-	Secoisolariciresinol	Lignans and Coumarins	Lignans	29388-59-8	A	192820	161200	71484	81058	0.430885	-1.21462	down
lpg0111	493.317	C24H48NO7P	[M+H]+	LysoPC 16:1 (2n isomer)*	Lipids	LPC	-	A	776560	633460	1846200	1444800	2.33401	1.22281	up
lpg0105	493.317	C24H48NO7P	[M+H]+	LysoPC 16:1*	Lipids	LPC	-	A	133080	9	46834	9	0.351967	-1.50649	down
pmc0960	543.332	C28H50NO7P	[M+H]+	LysoPC 20:4	Lipids	LPC	-	A	31589	35495	76317	71825	2.20831	1.14294	up
lpg0143	451.27	C21H42NO7P	[M+H]+	LysoPE 16:1*	Lipids	LPE	-	A	620260	1165900	2266900	1605300	2.16789	1.11629	up
lpg0126	473.254	C23H40NO7P	[M+H]+	LysoPE 18:4	Lipids	LPE	-	A	21048	24336	67642	48193	2.55233	1.35182	up
pmb3121	479.301	C23H46NO7P	[M+H]+	LysoPE 18:1*	Lipids	LPE	89576-29-4	A	229170	203180	427370	536270	2.22884	1.15629	up
pmb3132	479.301	C23H46NO7P	[M+H]+	LysoPE 18:1 (2n isomer)*	Lipids	LPE	-	A	2375000	4619900	6983600	8100700	2.15647	1.10867	up
pmb0202	152.033	C5H4N4O2	[M-H]-	Xanthine	Nucleotides and derivatives	Nucleotides and derivatives	69-89-6	A	840410	542030	2523800	1709300	3.06205	1.6145	up
mws0984	237.086	C9H11N5O3	[M-H]-	Sepiapterin(L-SEPIAPTERIN)COFACTOR OF NITRIC OX	Nucleotides and derivatives	Nucleotides and derivatives	17094-01-8	B	9	18071	9	9	0.000995575	-9.97218	down
pme1373	307.057	C9H14N3O7P	[M-H]-	2'-Deoxycytidine-5'-monophosphate	Nucleotides and derivatives	Nucleotides and derivatives	1032-65-1	B	9333.5	19646	3329.3	848.54	0.144165	-2.7942	down
pme0049	109.02	C2H7NO2S	[M-H]-	2-Aminoethanesulfinic acid	Organic acids	Organic acids	300-84-5	A	66628	37149	17340	16947	0.330391	-1.59775	down
pme2380	146.022	C5H6O5	[M-H]-	A-Ketoglutaric acid	Organic acids	Organic acids	328-50-7	A	1755900	2282700	62319	650730	0.176558	-2.50178	down
mws0262	150.016	C4H6O6	[M-H]-	L-(+)-Tartaric acid	Organic acids	Organic acids	87-69-4	B	36495	66768	105200	123080	2.21067	1.14448	up
mws0639	154.027	C7H6O4	[M-H]-	2,3-Dihydroxybenzoic Acid*	Organic acids	Organic acids	303-38-8	B	1467100	1838600	5983400	6013300	3.6291	1.85961	up
mws0154	174.053	C7H10O5	[M-H]-	Shikimic acid	Organic acids	Organic acids	138-59-0	B	28095	34316	143630	139300	4.53334	2.18057	up
mws1189_N	194.043	C6H10O7	[M-H]-	D-Galacturonic acid（GalA）*	Organic acids	Organic acids	91510-62-2	A	995880	1215600	461770	537840	0.45201	-1.14557	down
pmd0086	210.126	C12H18O3	[M-H]-	(+)-Jasmonic acid (JA)	Organic acids	Organic acids	6894-38-8	A	21043	12250	44028	26832	2.12838	1.08975	up
mws1054_P	101.048	C4H7NO2	[M+H]+	1-Aminocyclopropanecarboxylic acid	Others	Others	22059-21-8	A	57001	89969	9	9	0.000122474	-12.9952	down
Rfg0092-1	228.115	C15H16O2	[M-H]-	Furocalamen-2-one	Others	Others	-	A	6468500	7537300	2857900	2874000	0.409252	-1.28894	down
Rfg0088-2-RT2	244.11	C15H16O3	[M-H]-	3-hydroxy-furocalamen-2-one	Others	Others	-	A	9	9	9	655.49	36.9161	5.20618	up
Rfg0089-2	244.11	C15H16O3	[M-H]-	Desoxyhemigossypol	Others	Others	57765-65-8	A	105380	165560	3936.6	3099.4	0.0259688	-5.26707	down
Rfg0087-1-1	250.157	C15H22O3	[M-H]-	8,11-dihydroxy-7-keto-δ-cadinene	Others	Others	-	A	6929.1	9005.4	2407.7	4325	0.422523	-1.2429	down
vLmmn07126	410.209	C25H30O5	[M-H]-	Heliocide H3	Others	Others	-	A	5651000	3903200	2035000	2669900	0.492443	-1.02197	down
pma6270	257.103	C8H20NO6P	[M+H]+	sn-Glycero-3-phosphocholine	Lipids	PC	28319-77-9	A	7309.6	19681	29853	35564	2.4237	1.27721	up
pme2292	88.1	C4H12N2	[M+H]+	Putrescine	Alkaloids	Phenolamine	110-60-1	A	22115	63494	7382.1	5448.3	0.149872	-2.7382	down
pmb0130	202.111	C12H14N2O	[M+H]+	N-Acetyl tryptamine	Alkaloids	Phenolamine	-	A	4884	3220.2	11242	16402	3.41107	1.77022	up
MWS1197_N	89.995	C2H2O4	[M-H]-	oxalic acid	Phenolic acids	Phenolic acids	144-62-7	A	2125.5	1020.6	10487	10661	6.72197	2.74888	up
pme2671	122.037	C7H6O2	[M-H]-	4-Hydroxybenzaldehyde*	Phenolic acids	Phenolic acids	123-08-0	A	153660	132500	54986	55739	0.386934	-1.36984	down
pme1657	138.032	C7H6O3	[M-H]-	Salicylic acid (SA)	Phenolic acids	Phenolic acids	69-72-7	A	5759700	6964200	2358000	3718600	0.477574	-1.0662	down
pme3456	148.052	C9H8O2	[M-H]-	p-Coumaraldehyde	Phenolic acids	Phenolic acids	2538-87-6	A	3408.5	4637.4	8197.2	8875.3	2.12189	1.08535	up
pme3305	150.068	C9H10O2	[M-H]-	p-Coumaryl alcohol	Phenolic acids	Phenolic acids	3690-05-9	A	10097	19043	5181.2	7217.9	0.425501	-1.23277	down
mws0885	154.027	C7H6O4	[M-H]-	2,4-Dihydroxy benzoic acid*	Phenolic acids	Phenolic acids	89-86-1	B	1653300	2007100	6431900	6712900	3.59108	1.84442	up
mws0180	154.027	C7H6O4	[M-H]-	2,5-Dihydroxybenzoic acid*	Phenolic acids	Phenolic acids	490-79-9	B	370690	446570	1430100	1418300	3.4853	1.80128	up
mws1350	182.058	C9H10O4	[M-H]-	Syringic Aldehyde	Phenolic acids	Phenolic acids	134-96-3	B	62336	61975	3418.8	24008	0.220631	-2.1803	down
pmb0423	194.058	C10H10O4	[M+H]+	Hydroxy-methoxycinnamate	Phenolic acids	Phenolic acids	-	A	176310	201700	418010	501530	2.43258	1.28249	up
pme0306	194.058	C10H10O4	[M-H]-	Ferulic acid	Phenolic acids	Phenolic acids	1135-24-6	A	606390	402140	288680	201010	0.485548	-1.04231	down
pme3123	210.089	C11H14O4	[M-H]-	Sinapyl alcohol	Phenolic acids	Phenolic acids	537-33-7	A	289080	227660	24209	60928	0.164758	-2.60158	down
Lmhn002926	280.058	C13H12O7	[M-H]-	p-coumaroylmalic acid	Phenolic acids	Phenolic acids	-	B	31699	29139	83641	80027	2.69023	1.42773	up
Lmhn202452	296.053	C13H12O8	[M-H]-	cis-p-Coumaroyltartaric acid (cis-Coutaric acid)	Phenolic acids	Phenolic acids	-	B	57410	75037	163000	210370	2.81901	1.49519	up
Rfmb601-1	312.048	C13H12O9	[M-H]-	monocaffeoyltartaric acid	Phenolic acids	Phenolic acids	-	A	24293	35450	68566	80646	2.49756	1.32052	up
pmn001690	328.152	C16H24O7	[M-H]-	3-Hydroxy-4-isopropylbenzylalcohol 3-glucoside	Phenolic acids	Phenolic acids	-	B	9	9	13592	9	755.611	9.5615	up
mws2108_N	354.095	C16H18O9	[M+H]+	Cryptochlorogenic acid	Phenolic acids	Phenolic acids	905-99-7	A	39652	77781	20715	9	0.176475	-2.50246	down
pmb2940	386.121	C17H22O10	[M-H]-	1-O-beta-D-Glucopyranosyl sinapate	Phenolic acids	Phenolic acids	-	A	1505800	1898900	798640	725420	0.447634	-1.15961	down
pmn001535	788.107	C34H28O22	[M-H]-	1,3,4,6-Tetra-O-Galloyl-D-Glucose	Phenolic acids	Phenolic acids	-	B	22205	23618	54988	44775	2.17714	1.12243	up
pme1417	160.1	C10H12N2	[M+H]+	L-Tryptamine	Alkaloids	Plumerane	61-54-1	A	4273000	3858900	19890000	14115000	4.18168	2.06408	up
pme0543	161.048	C9H7NO2	[M-H]-	Indole-5-carboxylic acid*	Alkaloids	Plumerane	1670-81-1	A	99807	78324	29136	27214	0.31634	-1.66045	down
mws1417-NQ3	161.048	C9H7NO2	[M-H]-	Indole-3-carboxylic acid*	Alkaloids	Plumerane	771-50-6	A	98637	75821	28471	25582	0.309834	-1.69043	down
Rfmb101-1	161.084	C10H11NO	[M-H]-	Tryptophol	Alkaloids	Plumerane	526-55-6	A	36541000	31904000	123080000	91545000	3.13573	1.6488	up
pmb0837	576.127	C30H24O12	[M+H]+	Procyanidin A3	Tannins	Proanthocyanidins	86631-39-2	B	9	17371	9	9	0.00103567	-9.91522	down
Lmmp001798	594.137	C30H26O13	[M+H]+	Gallocatechin-catechin isomer	Tannins	Proanthocyanidins	-	A	9	9	9	750400	41689.4	15.3474	up
Pag0011-2	610.132	C30H26O14	[M+H]+	Epigallocatechin-gallocatechin*	Tannins	Proanthocyanidins	-	A	82817	74837	9	9	0.000114174	-13.0965	down
Pag0013-1	914.154	C44H34O22	[M+H]+	Gallocatechin-gallocatechin-gallate-gallate	Tannins	Proanthocyanidins	-	A	186740	110800	81165	58856	0.470596	-1.08744	down
Pag0020-2-RT2	914.191	C45H38O21	[M+H]+	Gallocatechin-gallocatechin-gallocatechin*	Tannins	Proanthocyanidins	-	A	159480	88162	61733	48393	0.444698	-1.1691	down
Pag0020-2-RT3	914.191	C45H38O21	[M+H]+	Epigallocatechin-gallocatechin-gallocatechin*	Tannins	Proanthocyanidins	-	A	128420	95310	47966	47485	0.426635	-1.22893	down
Pag0016-1	1202.22	C59H46O28	[M+H]+	Gallocatechin-gallocatechin-catechin-gallate-gallate	Tannins	Proanthocyanidins	-	A	103280	92960	29555	15327	0.22871	-2.12841	down
pma0134	120.042	C4H8O4	[M+H]+	D(-)-Threose	Others	Saccharides and Alcohols	95-43-2	A	126190	123090	23619	19784	0.174113	-2.5219	down
pme1021	178.048	C6H10O6	[M-H]-	D-(+)-Glucono-1,5-lactone	Others	Saccharides and Alcohols	90-80-2	B	7156.5	10113	16772	22037	2.24726	1.16816	up
mws1188_N	194.043	C6H10O7	[M-H]-	D-glucopyranuronate*	Others	Saccharides and Alcohols	6556-12-3	A	1020500	1507100	436180	796270	0.487597	-1.03624	down
pme1261	205.131	C9H19NO4	[M+H]+	Pantothenol	Others	Saccharides and Alcohols	16485-10-2	B	4884.7	2460.3	1543.5	1326.3	0.390715	-1.35581	down
mws0338_N	504.169	C18H32O16	[M-H]-	Raffinose*	Others	Saccharides and Alcohols	512-69-6	A	7282.6	9820.4	30842	30309	3.57545	1.83813	up
mws1589-NQ3	504.169	C18H32O16	[M-H]-	panose*	Others	Saccharides and Alcohols	33401-87-5	A	4918.8	5638.5	15518	7199.9	2.15187	1.10559	up
mws1593	666.222	C24H42O21	[M-H]-	Maltotetraose	Others	Saccharides and Alcohols	34612-38-9	B	1362.7	1037.7	13937	9476	9.75379	3.28596	up
pmb2928	332.074	C13H16O10	[M-H]-	Gallic acid O-Hexoside	Tannins	Tannin	-	A	1078000	1168300	461790	537530	0.444874	-1.16853	down

## Sheet: WvsP
Table S2. All differentially expressed genes in each comparison group(Sheet2, W_Flo vs. P_Flo)
Index	Molecular Weight (Da)	Formula	Ionization model	Compounds	Class I	Class II	CAS	Level	W_Flo-1	W_Flo-2	P_Flo-1	P_Flo-2	Foldchange	Log2FC	Type
pmb0782	85.089	C5H11N	[M+H]+	Piperidine	Alkaloids	Alkaloids	110-89-4	A	15761000	13601000	3568100	3327900	0.234861	-2.09012	down
pme3333	152.059	C7H8N2O2	[M-H]-	1,4-dihydro-1-Methyl-4-oxo-3-pyridinecarboxamide	Alkaloids	Alkaloids	-	A	1163800	872700	2800400	2034900	2.37432	1.24751	up
pmb2211	342.288	C19H38N2O3	[M+H]+	Cocamidopropyl betaine	Alkaloids	Alkaloids	4292-10-8	A	149420	221000	61523	65265	0.342282	-1.54674	down
pme3193	117.043	C4H7NO3	[M-H]-	N-Acetylglycine	Amino acids and derivatives	Amino acids and derivatives	543-24-8	B	332890	338770	138610	125060	0.392565	-1.349	down
pme1368	129.079	C6H11NO2	[M-H]-	L-Pipecolic acid	Amino acids and derivatives	Amino acids and derivatives	3105-95-1	A	144470	156190	58249	44111	0.340451	-1.55448	down
pme0041	131.095	C6H13NO2	[M+H]+	L-Isoleucine*	Amino acids and derivatives	Amino acids and derivatives	73-32-5	A	4361500	3664500	1097400	1027600	0.264765	-1.91722	down
pme1002	137.084	C8H11NO	[M+H]+	L-Tyramine*	Amino acids and derivatives	Amino acids and derivatives	51-67-2	A	161480	160420	139800000	148970000	897.08	9.80909	up
pme1210	149.051	C5H11NO2S	[M+H]+	L-Methionine	Amino acids and derivatives	Amino acids and derivatives	63-68-3	A	8863400	6274300	3075000	2502200	0.368431	-1.44053	down
pme0037	155.069	C6H9N3O2	[M+H]+	L-Histidine	Amino acids and derivatives	Amino acids and derivatives	71-00-1	A	6726000	6357100	2176500	1590400	0.287921	-1.79625	down
pme0253	173.105	C8H15NO3	[M+H]+	N-Acetyl-L-leucine	Amino acids and derivatives	Amino acids and derivatives	1188-21-2	B	109900	101810	53879	44067	0.462642	-1.11203	down
mws0875	178.041	C5H10N2O3S	[M+H]+	Cys-Gly	Amino acids and derivatives	Amino acids and derivatives	19246-18-5	B	16988	19044	8508.1	8631.8	0.475686	-1.07192	down
pme0030	181.074	C9H11NO3	[M+H]+	L-(-)-Tyrosine	Amino acids and derivatives	Amino acids and derivatives	60-18-4	A	19105000	16285000	7937900	6776100	0.415767	-1.26615	down
pme2602	185.009	C3H8NO6P	[M-H]-	O-Phospho-L-serine	Amino acids and derivatives	Amino acids and derivatives	407-41-0	B	5705.2	12374	7787.8	9	0.431258	-1.21338	down
pme0076	189.064	C7H11NO5	[M-H]-	N-Acetyl-L-glutamic acid	Amino acids and derivatives	Amino acids and derivatives	1188-37-0	A	144540	103980	18896	18721	0.151364	-2.72391	down
pme0279	190.095	C7H14N2O4	[M+H]+	2,6-Diaminooimelic acid	Amino acids and derivatives	Amino acids and derivatives	583-93-7	A	217450	225770	98342	111020	0.472366	-1.08202	down
pme3827	197.069	C9H11NO4	[M+H]+	3,4-Dihydroxy-DL-phenylalanine	Amino acids and derivatives	Amino acids and derivatives	63-84-3	B	32663	20532	14245	8096.9	0.42	-1.25154	down
mws1543-NQ3	207.09	C11H13NO3	[M-H]-	N-Acetyl-L-phenylalanine	Amino acids and derivatives	Amino acids and derivatives	2018-61-3	A	1569200	1457300	499360	617140	0.368908	-1.43867	down
pme0109	211.084	C10H13NO4	[M+H]+	(-)-3-(3,4-Dihydroxyphenyl)-2-methylalanine	Amino acids and derivatives	Amino acids and derivatives	555-30-6	A	10435	9	9	9	0.00172348	-9.18046	down
mws0221	240.024	C6H12N2O4S2	[M+H]+	L-(-)-Cystine	Amino acids and derivatives	Amino acids and derivatives	56-89-3	B	1033.6	1407.8	2014.4	4537.3	2.68358	1.42416	up
pme0113	250.062	C8H14N2O5S	[M-H]-	γ-Glu-Cys	Amino acids and derivatives	Amino acids and derivatives	636-58-8	A	31861	28269	13768	4115.3	0.297411	-1.74947	down
pme1090	307.084	C10H17N3O6S	[M-H]-	Glutathione reduced form	Amino acids and derivatives	Amino acids and derivatives	70-18-8	A	1045400	947420	413410	11039	0.212989	-2.23115	down
pme1242	321.099	C11H19N3O6S	[M+H]+	S-(methyl)glutathione	Amino acids and derivatives	Amino acids and derivatives	2922-56-7	A	49175	31838	21972	9	0.271327	-1.8819	down
pme1018	612.152	C20H32N6O12S2	[M-H]-	Glutathione oxidized	Amino acids and derivatives	Amino acids and derivatives	27025-41-8	A	108050	112660	51694	44282	0.434851	-1.20141	down
pme3392	433.113	C21H21O10+	[M]+	Pelargonidin 3-O-beta-D-glucoside（Callistephin chloride)	Flavonoids	Anthocyanins	18466-51-8	A	1774000	1417400	12979000	12930800	8.11863	3.02124	up
pmb0542	535.109	C24H23O14+	[M]+	Cyanidin-3-O-(6''-Malonylglucoside)	Flavonoids	Anthocyanins	171828-62-9	B	226800	226980	1336200	1304940	5.82031	2.5411	up
mws1140_N	272.068	C15H12O5	[M+H]+	4,2',4',6'-Tetrahydroxychalcone *	Flavonoids	Chalcones	73692-50-9	A	329050	374800	1061200	1177700	3.18093	1.66945	up
pme3475	272.068	C15H12O5	[M+H]+	Butin*	Flavonoids	Dihydroflavone	492-14-8	A	310370	234040	989640	763110	3.21954	1.68685	up
pme0377	272.068	C15H12O5	[M-H]-	Naringenin*	Flavonoids	Dihydroflavone	480-41-1	A	300630	227620	971850	808030	3.36939	1.75249	up
pme1583	288.063	C15H12O6	[M-H]-	Eriodictyol	Flavonoids	Dihydroflavone	552-58-9	A	507900	212390	63767	45496	0.151693	-2.72077	down
mws1454-NQ3	478.148	C23H26O11	[M-H]-	Persicoside	Flavonoids	Dihydroflavone	28978-03-2	A	93925	182720	375800	1874700	8.13497	3.02414	up
mws1139_N	304.058	C15H12O7	[M-H]-	(2R,3R)-Dihydroquercetin	Flavonoids	Dihydroflavonol	480-18-2	A	1141800	1298600	205450	287560	0.20202	-2.30743	down
pme1598	464.132	C22H24O11	[M-H]-	Hesperetin 5-O-glucoside	Flavonoids	Dihydroflavonol	69651-80-5	A	617370	735190	1373400	1352100	2.01507	1.01083	up
pmb2975	478.148	C23H26O11	[M-H]-	Hesperetin O-Glucuronic acid	Flavonoids	Dihydroflavonol	-	A	9	9	127960	151220	15510	13.9209	up
pmb2979	550.132	C25H26O14	[M-H]-	Hesperetin O-malonylhexoside	Flavonoids	Dihydroflavonol	-	A	185620	227980	11496	20170	0.0765619	-3.70723	down
pme1516	306.074	C15H14O7	[M-H]-	Epigallocatechin (EGC)	Flavonoids	Flavanols	970-74-1	A	4464600	3594500	1405100	1543300	0.365847	-1.45069	down
pme1537	306.074	C15H14O7	[M+H]+	(+)-Gallocatechin (GC)	Flavonoids	Flavanols	970-73-0	A	963440	784940	257560	271940	0.302852	-1.72332	down
pme0372	434.121	C21H22O10	[M-H]-	Naringenin 7-O-glucoside (Prunin)	Flavonoids	Flavanols	529-55-5	A	982910	683330	4035300	3483600	4.5125	2.17393	up
pmb3114	562.148	C30H26O11	[M-H]-	Epicatechin-epiafzelechin	Flavonoids	Flavanols	-	A	17886	18722	8364.4	7542.2	0.434512	-1.20253	down
Pag0002-2	594.137	C30H26O13	[M-H]-	Gallocatechin-catechin	Flavonoids	Flavanols	-	A	347240	579040	223280	9	0.24106	-2.05254	down
Pag0011-2-RT4	610.132	C30H26O14	[M+H]+	Gallocatechin-gallocatechin*	Flavonoids	Flavanols	-	A	261550	9	9	9	6.88181e-05	-13.8269	down
Zmhp002714	300.063	C16H12O6	[M+H]+	5,6,7-Tetrahydroxy-8-methoxyflavone	Flavonoids	Flavonoid	-	B	15037	10974	3298.7	3916.1	0.277375	-1.85009	down
pme3303	302.043	C15H10O7	[M-H]-	Tricetin	Flavonoids	Flavonoid	520-31-0	A	9	15395	171070	131800	19.6618	4.29732	up
pmp000003	316.058	C16H12O7	[M+H]+	Nepetin	Flavonoids	Flavonoid	520-11-6	A	854850	846880	1833200	1573300	2.00179	1.00129	up
pmb0277	330.074	C17H14O7	[M+H]+	Tricin*	Flavonoids	Flavonoid	520-32-1	A	18679	17203	2453.9	2592.2	0.14063	-2.83002	down
pme0359	432.106	C21H20O10	[M+H]+	Apigenin 5-O-glucoside*	Flavonoids	Flavonoid	28757-27-9	A	193310	159210	81369	83591	0.467945	-1.09559	down
pmb0605	432.106	C21H20O10	[M-H]-	Apigenin 7-O-glucoside (Cosmosiin)*	Flavonoids	Flavonoid	578-74-5	A	9	18400	282760	228670	27.7815	4.79605	up
mws2452_N	452.132	C21H24O11	[M-H]-	sieboldin	Flavonoids	Flavonoid	18777-73-6	A	310700	311470	53029	113070	0.266967	-1.90527	down
pmb0607	462.116	C22H22O11	[M+H]+	Chrysoeriol 7-O-hexoside*	Flavonoids	Flavonoid	-	A	109960	9	9	9	0.000163682	-12.5768	down
pmb0736	492.127	C23H24O12	[M+H]+	Tricin 7-O-hexoside	Flavonoids	Flavonoid	-	A	114220	86407	9	9	8.97187e-05	-13.4442	down
pmb3000	504.127	C24H24O12	[M-H]-	Chrysoeriol O-acetylhexoside	Flavonoids	Flavonoid	-	A	547890	581500	41042	26984	0.0602325	-4.05331	down
pmb3041	522.101	C23H22O14	[M-H]-	Tricin O-saccharic acid	Flavonoids	Flavonoid	-	A	98796	120390	48235	40582	0.405213	-1.30325	down
pmp000593	594.158	C27H30O15	[M+H]+	Luteolin-7-O-rutinoside*	Flavonoids	Flavonoid	3563-98-2	B	46967000	37917000	14765000	12598000	0.322358	-1.63327	down
pmp001079	594.158	C27H30O15	[M+H]+	Luteolin 7-O-neohesperidoside(Lonicerin)*	Flavonoids	Flavonoid	25694-72-8	B	4064000	2985200	1238300	924250	0.306779	-1.70473	down
pmb3002	608.174	C28H32O15	[M-H]-	Chrysoeriol-7-O-rutinoside	Flavonoids	Flavonoid	-	B	150100	240230	6491.2	3726.9	0.0261781	-5.2555	down
mws2185_N	624.169	C28H32O16	[M+H]+	Narcissoside*	Flavonoids	Flavonoid	604-80-8	A	261180	457570	44173	94883	0.193469	-2.36982	down
Hmqp003184	666.143	C29H30O18	[M+H]+	Luteolin-O-Malonyl-O-Hexoside-O-Pentoside	Flavonoids	Flavonoid	-	A	9	14872	9	9	0.0012096	-9.69126	down
pme2954	302.043	C15H10O7	[M+H]+	Quercetin*	Flavonoids	Flavonols	117-39-5	A	248510	145000	2393400	1458800	9.78933	3.29121	up
mws1326	302.043	C15H10O7	[M-H]-	Herbacetin*	Flavonoids	Flavonols	527-95-7	A	11588	12322	56690	55176	4.67863	2.22609	up
pme3369	316.058	C16H12O7	[M-H]-	Rhamnetin (7-O-methxyl quercetin)	Flavonoids	Flavonols	90-19-7	A	10878	26568	120550	52940	4.63307	2.21197	up
mws0855	318.038	C15H10O8	[M-H]-	Gossypetin(3,3',4',5,7,8-Hexahydroxyflavone)*	Flavonoids	Flavonols	489-35-0	A	70951	71495	4658700	2540100	50.537	5.65927	up
pme1480	318.038	C15H10O8	[M+H]+	Myricetin*	Flavonoids	Flavonols	529-44-2	A	21610	16601	742360	441430	30.9803	4.95328	up
pmn001637	418.09	C20H18O10	[M-H]-	Juglanin*	Flavonoids	Flavonols	5041-67-8	A	3288700	7569000	447700	301190	0.0689732	-3.85782	down
pme0321	432.106	C21H20O10	[M-H]-	Kaempferol-7-O-rhamnoside	Flavonoids	Flavonols	20196-89-8	A	577610	590380	87192	109110	0.168068	-2.57288	down
mws2186	434.085	C20H18O11	[M+H]+	Avicularin	Flavonoids	Flavonols	572-30-5	B	4089700	4621500	9749500	10004000	2.2676	1.18116	up
mws0045	448.101	C21H20O11	[M+H]+	Quercetin-3-O-α-L-rhamnoside(Quercitrin )	Flavonoids	Flavonols	522-12-3	B	205440	150320	1052300	844960	5.33298	2.41494	up
mws0089	448.101	C21H20O11	[M-H]-	Kaempferol-7-O-glucoside*	Flavonoids	Flavonols	16290-07-6	A	41213000	49178000	5779900	21839000	0.305549	-1.71052	down
mws1043_N	448.101	C21H20O11	[M-H]-	kaempferol 3-O-galactoside*	Flavonoids	Flavonols	23627-87-4	A	7157600	7086700	907280	2631000	0.2484	-2.00926	down
pma0214	478.111	C22H22O12	[M+H]+	methylQuercetin O-hexoside	Flavonoids	Flavonols	-	A	9	221360	10699000	8049100	84.6916	6.40415	up
Lmmp001947	480.09	C21H20O13	[M+H]+	Gossypetin 3-glucoside*	Flavonoids	Flavonols	-	A	901670	979560	3399800	2100700	2.92388	1.54789	up
Lmmp003271	480.09	C21H20O13	[M+H]+	Gossypetin 7-glucoside	Flavonoids	Flavonols	-	A	367910	196150	42352000	31066000	130.16	7.02414	up
Lmmn003398	490.111	C23H22O12	[M-H]-	Kaempferol acetyl-glucoside	Flavonoids	Flavonols	-	A	23686000	37627000	7206200	5199000	0.202326	-2.30525	down
Rfg0001-der20	494.085	C25H18O11	[M+H]+	Gossypetin-fer	Flavonoids	Flavonols	-	A	182420	97406	9	9	6.43257e-05	-13.9242	down
pmn001644	520.085	C23H20O14	[M-H]-	Quercetin-3-O-(2''-acetyl)-β-D-glucuronide	Flavonoids	Flavonols	-	B	4652600	3449000	1338300	1474100	0.347141	-1.52641	down
pmb3013	520.122	C24H24O13	[M-H]-	Isorhamnetin-O-acetyl-hexoside	Flavonoids	Flavonols	-	A	1190900	1009400	349220	444210	0.360601	-1.47153	down
Lmmp003054	566.091	C24H22O16	[M+H]+	Gossypetin-malonyl-glucoside	Flavonoids	Flavonols	-	A	11891000	10357000	6000400	4973000	0.493231	-1.01967	down
Hmcp002029	580.143	C26H28O15	[M+H]+	Kaempferol-O-Pentoside-O-hexoside	Flavonoids	Flavonols	-	A	860680	775870	120770	93506	0.130932	-2.93312	down
Lmmp003305	594.137	C30H26O13	[M+H]+	Kaempferol 7-O-β-d-(6''-O-(E)-p-coumaroyl) glucopyranoside*	Flavonoids	Flavonols	-	A	33683000	32646000	12003000	9764700	0.328178	-1.60745	down
mws1441-NQ3	594.137	C30H26O13	[M-H]-	Tiliroside*	Flavonoids	Flavonols	20316-62-5	A	4394400	4887300	1216600	1195000	0.259823	-1.9444	down
Hmbp001825	596.138	C26H28O16	[M+H]+	Quercetin-3-sambubioside	Flavonoids	Flavonols	83048-35-5	A	197380	85603	112280	682630	2.80904	1.49008	up
Rfg0380-der04	624.169	C28H32O16	[M+H]+	methylquercetin-rut*	Flavonoids	Flavonols	-	A	915540	772220	217620	156180	0.221477	-2.17477	down
pme1540	624.169	C28H32O16	[M+H]+	Isorhamnetin-3-O-neohesperidoside	Flavonoids	Flavonols	55033-90-4	A	1164400	1059300	271400	179490	0.202766	-2.30211	down
pmp001310	626.148	C27H30O17	[M+H]+	6-Hydroxykaempferol-3,6-O-Diglucoside*	Flavonoids	Flavonols	-	B	114550	81889	11821000	9	60.1765	5.91113	up
Rfg0376-der08	626.148	C27H30O17	[M+H]+	quercetin-hex-hex	Flavonoids	Flavonols	-	A	413550	225130	7946900	6372900	22.4209	4.48677	up
Rfg0001-der07	642.143	C27H30O18	[M+H]+	Gossypetin-diglu	Flavonoids	Flavonols	-	A	161140	104320	1130500	895930	7.63365	2.93237	up
Lmmp002483	656.122	C27H28O19	[M+H]+	Gossypetin glu-glucuronic acid	Flavonoids	Flavonols	-	A	20309000	17300000	67771000	63211000	3.48273	1.80022	up
Lmmp003266	682.138	C29H30O19	[M+H]+	Quercetin glu-malonyl-pen	Flavonoids	Flavonols	-	A	9	9	9	4850.1	269.95	8.07655	up
pmb0709	712.149	C30H32O20	[M+H]+	Quercetin-7-O-malonylhexosyl-hexoside	Flavonoids	Flavonols	-	A	132990	172360	65651	55976	0.39832	-1.328	down
Lmmp002130	726.201	C32H38O19	[M+H]+	Kaempferol-rhamnoside-pentaoside-hexaoside	Flavonoids	Flavonols	-	B	9	16978	9	3035.1	0.179202	-2.48034	down
Lmmp002529	772.206	C33H40O21	[M+H]+	Gossypetin glu-rha-rha*	Flavonoids	Flavonols	-	B	748930	542900	83576	78785	0.125683	-2.99214	down
Hmcp001589	786.222	C34H42O21	[M+H]+	Isorhamnetin-O-Hexoside-O-Hexoside-O-Rhamnoside	Flavonoids	Flavonols	-	B	9	14787	20903	19717	2.74534	1.45698	up
mws0361	254.225	C16H30O2	[M-H]-	Palmitoleic Acid	Lipids	Free fatty acids	373-49-9	A	9	2209	9	9	0.00811542	-6.94512	down
mws1489	284.272	C18H36O2	[M-H]-	Stearic Acid	Lipids	Free fatty acids	57-11-4	A	163930	95693	112560	408740	2.00791	1.0057	up
pmb0149	350.246	C21H34O4	[M+H]+	MAG(18:4)isomer1	Lipids	Glycerol ester	-	A	12141	7084.9	11009	49095	3.1262	1.64441	up
pme3276	286.048	C15H10O6	[M+H]+	2'-Hydroxygenistein	Flavonoids	Isoflavones	1156-78-1	A	8538.4	14332	32901	15209	2.10359	1.07286	up
pme3210	432.106	C21H20O10	[M-H]-	Genistein 7-O-Glucoside (Genistin)*	Flavonoids	Isoflavones	529-59-9	A	230310	167940	82428	63413	0.366205	-1.44928	down
pmb0863	491.301	C24H46NO7P	[M+H]+	LysoPC 16:2(2n isomer)	Lipids	LPC	-	A	351620	340690	887550	721070	2.32355	1.21633	up
lpg0111	493.317	C24H48NO7P	[M+H]+	LysoPC 16:1 (2n isomer)*	Lipids	LPC	-	A	776560	633460	1753000	1455000	2.27515	1.18596	up
lpg0105	493.317	C24H48NO7P	[M+H]+	LysoPC 16:1*	Lipids	LPC	-	A	133080	9	26864	9	0.201918	-2.30816	down
pmd0136	523.364	C26H54NO7P	[M+H]+	LysoPC 18:0(2n isomer)	Lipids	LPC	-	A	1239700	901660	2411200	2184800	2.1463	1.10185	up
pmc0960	543.332	C28H50NO7P	[M+H]+	LysoPC 20:4	Lipids	LPC	-	A	31589	35495	90075	68912	2.36997	1.24487	up
lpg0126	473.254	C23H40NO7P	[M+H]+	LysoPE 18:4	Lipids	LPE	-	A	21048	24336	40183	63993	2.29543	1.19877	up
lpg0081	481.317	C23H48NO7P	[M+H]+	LysoPE 18:0 (2n isomer)*	Lipids	LPE	-	A	83952	84595	221580	172130	2.33591	1.22398	up
pme0033	136.039	C5H4N4O	[M+H]+	Hypoxanthine*	Nucleotides and derivatives	Nucleotides and derivatives	68-94-0	A	341570	319260	91591	97378	0.285957	-1.80613	down
pme3104	149.07	C6H7N5	[M+H]+	1-Methyladenine	Nucleotides and derivatives	Nucleotides and derivatives	5142-22-3	A	256970	236670	80681	88034	0.341777	-1.54887	down
pmb0202	152.033	C5H4N4O2	[M-H]-	Xanthine	Nucleotides and derivatives	Nucleotides and derivatives	69-89-6	A	840410	542030	394570	295060	0.49885	-1.00332	down
pme1373	307.057	C9H14N3O7P	[M-H]-	2'-Deoxycytidine-5'-monophosphate	Nucleotides and derivatives	Nucleotides and derivatives	1032-65-1	B	9333.5	19646	4712	2593.3	0.252085	-1.98802	down
pme3191	324.036	C9H13N2O9P	[M-H]-	Uridine 5'-monophosphate	Nucleotides and derivatives	Nucleotides and derivatives	58-97-9	A	105170	62208	36846	28324	0.389358	-1.36083	down
Rfg0371-1	566.055	C15H24N2O17P2	[M-H]-	UDP-D-glucose	Nucleotides and derivatives	Nucleotides and derivatives	133-89-1	A	3699800	4497500	1988400	2022200	0.489259	-1.03133	down
mws1409_N	645.98	C15H19N2Na3O18P2	[M-3Na+2H]-	Uridine 5′-diphosphoglucuronic acid	Nucleotides and derivatives	Nucleotides and derivatives	63700-19-6	A	8657.6	7430.2	3436	2277.1	0.35512	-1.49362	down
pme2651	743.075	C21H28N7O17P3	[M-H]-	NADP	Nucleotides and derivatives	Nucleotides and derivatives	53-59-8	A	375640	187600	82845	84494	0.297101	-1.75098	down
pme2601	90.032	C3H6O3	[M-H]-	3-Hydroxypropanoic acid	Organic acids	Organic acids	503-66-2	B	59076	75324	31258	21840	0.395074	-1.3398	down
mws0425	130.027	C5H6O4	[M-H]-	Citraconic acid	Organic acids	Organic acids	498-23-7	B	151520	288150	94780	72281	0.379969	-1.39605	down
pme2380	146.022	C5H6O5	[M-H]-	A-Ketoglutaric acid	Organic acids	Organic acids	328-50-7	A	1755900	2282700	1533100	5782.5	0.381044	-1.39197	down
mws0639	154.027	C7H6O4	[M-H]-	2,3-Dihydroxybenzoic Acid*	Organic acids	Organic acids	303-38-8	B	1467100	1838600	15355000	20579000	10.8703	3.44232	up
Lmmn001643	164.047	C9H8O3	[M-H]-	2-Hydroxycinnamic acid*	Organic acids	Organic acids	583-17-5	B	2829500	3133700	972720	1346900	0.388989	-1.3622	down
mws2125	166.975	C3H4KO6P	[M-K]-	Phosphoenolpyruvic acid	Organic acids	Organic acids	4265-07-0	B	306390	301240	147350	118960	0.438277	-1.19009	down
mws0154	174.053	C7H10O5	[M-H]-	Shikimic acid	Organic acids	Organic acids	138-59-0	B	28095	34316	162360	202190	5.84112	2.54624	up
pmd0086	210.126	C12H18O3	[M-H]-	(+)-Jasmonic acid (JA)	Organic acids	Organic acids	6894-38-8	A	21043	12250	152540	124510	8.32157	3.05686	up
mws1054_P	101.048	C4H7NO2	[M+H]+	1-Aminocyclopropanecarboxylic acid	Others	Others	22059-21-8	A	57001	89969	9	14430	0.0982445	-3.34748	down
pme2366	121.089	C8H11N	[M+H]+	Phenethylamine	Others	Others	64-04-0	A	6151800	5930700	32750000	30597000	5.24287	2.39036	up
pma0948	137.084	C8H11NO	[M+H]+	Hydroxyphenethylamine*	Others	Others	-	A	72797	54042	80163000	81210000	1272.27	10.3132	up
Rfg0092-1	228.115	C15H16O2	[M-H]-	Furocalamen-2-one	Others	Others	-	A	6468500	7537300	2546600	2876200	0.387182	-1.36891	down
Rfg0089-2	244.11	C15H16O3	[M-H]-	Desoxyhemigossypol	Others	Others	57765-65-8	A	105380	165560	21346	5909.6	0.100596	-3.31335	down
Rfg0087-1-1	250.157	C15H22O3	[M-H]-	8,11-dihydroxy-7-keto-δ-cadinene	Others	Others	-	A	6929.1	9005.4	2344	3484.2	0.36576	-1.45103	down
Rfg0090-2-1-RT3	260.105	C15H16O4	[M-H]-	Hemigossypol	Others	Others	40817-07-0	A	2590000	2410800	17530000	19530000	7.41081	2.88963	up
vLmmn07126	410.209	C25H30O5	[M-H]-	Heliocide H3	Others	Others	-	A	5651000	3903200	1887800	1612500	0.366362	-1.44866	down
vLmmn09635	424.225	C26H32O5	[M-H]-	Heliocide B3*	Others	Others	-	A	762060	552370	303090	267700	0.434249	-1.20341	down
vLmmn09501	424.225	C26H32O5	[M-H]-	Heliocide B2*	Others	Others	-	A	303750	268750	97539	109730	0.362042	-1.46577	down
pmb0130	202.111	C12H14N2O	[M+H]+	N-Acetyl tryptamine	Alkaloids	Phenolamine	-	A	4884	3220.2	22627	19798	5.23494	2.38817	up
pmb0496	306.169	C15H22N4O3	[M+H]+	N-Feruloylagmatine	Alkaloids	Phenolamine	-	B	205150	161270	58978	68508	0.347923	-1.52316	down
MWS1197_N	89.995	C2H2O4	[M-H]-	oxalic acid	Phenolic acids	Phenolic acids	144-62-7	A	2125.5	1020.6	6895.9	15911	7.24926	2.85783	up
pme2671	122.037	C7H6O2	[M-H]-	4-Hydroxybenzaldehyde*	Phenolic acids	Phenolic acids	123-08-0	A	153660	132500	42930	34386	0.270185	-1.88798	down
pme0241	122.037	C7H6O2	[M+H]+	Benzoic acid*	Phenolic acids	Phenolic acids	65-85-0	A	42060	42671	17750	7336.1	0.296068	-1.756	down
pme0426	124.052	C7H8O2	[M-H]-	4-Methylcatechol	Phenolic acids	Phenolic acids	452-86-8	A	8255.8	25255	13579	3148.4	0.499164	-1.00241	down
pme1657	138.032	C7H6O3	[M-H]-	Salicylic acid (SA)	Phenolic acids	Phenolic acids	69-72-7	A	5759700	6964200	2028200	2058700	0.321199	-1.63846	down
pme3456	148.052	C9H8O2	[M-H]-	p-Coumaraldehyde	Phenolic acids	Phenolic acids	2538-87-6	A	3408.5	4637.4	11609	9255.4	2.59317	1.37472	up
pme3305	150.068	C9H10O2	[M-H]-	p-Coumaryl alcohol	Phenolic acids	Phenolic acids	3690-05-9	A	10097	19043	5200	5744	0.375566	-1.41286	down
mws0444	153.043	C7H7NO3	[M-H]-	3-Aminosalicylic acid	Phenolic acids	Phenolic acids	570-23-0	B	36525	57243	106310	86431	2.05551	1.0395	up
mws0885	154.027	C7H6O4	[M-H]-	2,4-Dihydroxy benzoic acid*	Phenolic acids	Phenolic acids	89-86-1	B	1653300	2007100	17191000	22924000	10.9592	3.45407	up
mws0180	154.027	C7H6O4	[M-H]-	2,5-Dihydroxybenzoic acid*	Phenolic acids	Phenolic acids	490-79-9	B	370690	446570	3769100	5264600	11.0536	3.46645	up
pme1472	168.042	C8H8O4	[M-H]-	Vanillic acid	Phenolic acids	Phenolic acids	121-34-6	A	48699	25085	25124	7467.9	0.44172	-1.17879	down
mws1350	182.058	C9H10O4	[M-H]-	Syringic Aldehyde	Phenolic acids	Phenolic acids	134-96-3	B	62336	61975	13850	18821	0.262817	-1.92787	down
pmb0423	194.058	C10H10O4	[M+H]+	Hydroxy-methoxycinnamate	Phenolic acids	Phenolic acids	-	A	176310	201700	383610	386000	2.03595	1.0257	up
pme3123	210.089	C11H14O4	[M-H]-	Sinapyl alcohol	Phenolic acids	Phenolic acids	537-33-7	A	289080	227660	52838	24183	0.149052	-2.74611	down
pmb2871	316.079	C13H16O9	[M-H]-	2,5-Dihydroxy benzoic acid O-hexside*	Phenolic acids	Phenolic acids	-	A	4558100	5302600	14649000	14596000	2.96581	1.56843	up
pmn001367	316.079	C13H16O9	[M-H]-	Protocatechuic acid-4-glucoside*	Phenolic acids	Phenolic acids	-	A	4449600	6513500	14943000	16188000	2.83962	1.5057	up
pmb0751	320.09	C16H16O7	[M+H]+	5-O-p-Coumaroyl shikimic acid	Phenolic acids	Phenolic acids	-	A	436210	377720	117150	197620	0.386729	-1.37061	down
pme3246	342.131	C16H22O8	[M-H]-	Coniferin	Phenolic acids	Phenolic acids	531-29-3	A	2443700	2987800	984300	1239400	0.409408	-1.28839	down
mws2108_N	354.095	C16H18O9	[M+H]+	Cryptochlorogenic acid	Phenolic acids	Phenolic acids	905-99-7	A	39652	77781	18332	9	0.156183	-2.67869	down
pme1816	354.095	C16H18O9	[M-H]-	Neochlorogenic acid(5-O-Caffeoylquinic acid)	Phenolic acids	Phenolic acids	906-33-2	A	181910	184680	3836.4	75654	0.216837	-2.20531	down
Zmhn002422	356.111	C16H20O9	[M-H]-	Feruloyl glucose	Phenolic acids	Phenolic acids	-	B	2136300	2402300	718470	1050400	0.389739	-1.35942	down
mws0179	368.111	C17H20O9	[M-H]-	Chlorogenic acid methyl ester	Phenolic acids	Phenolic acids	29708-87-0	B	6962.7	12022	2446.1	1295.7	0.197096	-2.34303	down
pme1434	372.142	C17H24O9	[M-H]-	Syringin	Phenolic acids	Phenolic acids	118-34-3	A	945360	1285000	228900	307230	0.240378	-2.05662	down
pmb0478	454.148	C21H26O11	[M+H]+	Coumarin O-rutinoside	Phenolic acids	Phenolic acids	-	B	5612.4	6290.5	2951.1	9	0.248687	-2.0076	down
pmn001535	788.107	C34H28O22	[M-H]-	1,3,4,6-Tetra-O-Galloyl-D-Glucose	Phenolic acids	Phenolic acids	-	B	22205	23618	59777	39909	2.17546	1.12132	up
pme1417	160.1	C10H12N2	[M+H]+	L-Tryptamine	Alkaloids	Plumerane	61-54-1	A	4273000	3858900	22168000	16611000	4.76875	2.25361	up
pme0543	161.048	C9H7NO2	[M-H]-	Indole-5-carboxylic acid*	Alkaloids	Plumerane	1670-81-1	A	99807	78324	26270	27735	0.303176	-1.72177	down
mws1417-NQ3	161.048	C9H7NO2	[M-H]-	Indole-3-carboxylic acid*	Alkaloids	Plumerane	771-50-6	A	98637	75821	27239	26392	0.307415	-1.70174	down
Rfmb101-1	161.084	C10H11NO	[M-H]-	Tryptophol	Alkaloids	Plumerane	526-55-6	A	36541000	31904000	104830000	103440000	3.04288	1.60544	up
Pag0011-2	610.132	C30H26O14	[M+H]+	Epigallocatechin-gallocatechin*	Tannins	Proanthocyanidins	-	A	82817	74837	9	9	0.000114174	-13.0965	down
Pag0014-2-RT2	898.196	C45H38O20	[M+H]+	Gallocatechin-gallocatechin-catechin	Tannins	Proanthocyanidins	-	A	211920	139220	79310	63704	0.407285	-1.29589	down
Pag0013-1	914.154	C44H34O22	[M+H]+	Gallocatechin-gallocatechin-gallate-gallate	Tannins	Proanthocyanidins	-	A	186740	110800	38774	47965	0.29152	-1.77833	down
Pag0020-2-RT2	914.191	C45H38O21	[M+H]+	Gallocatechin-gallocatechin-gallocatechin*	Tannins	Proanthocyanidins	-	A	159480	88162	48675	52975	0.410472	-1.28465	down
Pag0020-2-RT3	914.191	C45H38O21	[M+H]+	Epigallocatechin-gallocatechin-gallocatechin*	Tannins	Proanthocyanidins	-	A	128420	95310	44147	33446	0.346815	-1.52776	down
Pag0016-1	1202.22	C59H46O28	[M+H]+	Gallocatechin-gallocatechin-catechin-gallate-gallate	Tannins	Proanthocyanidins	-	A	103280	92960	38400	27622	0.336435	-1.5716	down
pma0134	120.042	C4H8O4	[M+H]+	D(-)-Threose	Others	Saccharides and Alcohols	95-43-2	A	126190	123090	10082000	10349000	81.96	6.35685	up
pme1021	178.048	C6H10O6	[M-H]-	D-(+)-Glucono-1,5-lactone	Others	Saccharides and Alcohols	90-80-2	B	7156.5	10113	19927	18150	2.20487	1.14069	up
pme1261	205.131	C9H19NO4	[M+H]+	Pantothenol	Others	Saccharides and Alcohols	16485-10-2	B	4884.7	2460.3	1892.4	17410	2.62796	1.39395	up
mws0338_N	504.169	C18H32O16	[M-H]-	Raffinose*	Others	Saccharides and Alcohols	512-69-6	A	7282.6	9820.4	27052	17171	2.58569	1.37055	up
pme0500	504.169	C18H32O16	[M-H]-	D-(+)-Melezitose*	Others	Saccharides and Alcohols	597-12-6	A	7915.7	7982	22312	10192	2.04457	1.0318	up
mws1589-NQ3	504.169	C18H32O16	[M-H]-	panose*	Others	Saccharides and Alcohols	33401-87-5	A	4918.8	5638.5	17703	9931.1	2.61753	1.38821	up
mws1593	666.222	C24H42O21	[M-H]-	Maltotetraose	Others	Saccharides and Alcohols	34612-38-9	B	1362.7	1037.7	5850.6	2903.9	3.6471	1.86675	up
pmp000964	286.048	C15H10O6	[M+H]+	Aureusidin	Flavonoids	Sinensetin	38216-54-5	A	61777	45137	14866	21973	0.344567	-1.53714	down
pme1162	170.022	C7H6O5	[M-H]-	Gallic acid	Tannins	Tannin	149-91-7	A	570040	639480	2203700	2498400	3.88758	1.95887	up
pme0309	184.037	C8H8O5	[M-H]-	Methyl gallate	Tannins	Tannin	99-24-1	A	22049	23145	37736	106590	3.19348	1.67513	up
pmb2928	332.074	C13H16O10	[M-H]-	Gallic acid O-Hexoside	Tannins	Tannin	-	A	1078000	1168300	429160	502370	0.414695	-1.26988	down
Lmtn002796	450.116	C21H22O11	[M-H]-	Aromadendrin 7-glucoside	Terpenoids	Triterpene Saponin	-	B	8221600	7787600	2242900	3089200	0.333065	-1.58613	down

## Sheet: YvsP
Table S2. All differentially expressed genes in each comparison group(Sheet3, Y_Flo vs. P_Flo)
Index	Molecular Weight (Da)	Formula	Ionization model	Compounds	Class I	Class II	CAS	Level	Y_Flo-1	Y_Flo-2	P_Flo-1	P_Flo-2	Foldchange	Log2FC	Type
pmb0782	85.089	C5H11N	[M+H]+	Piperidine	Alkaloids	Alkaloids	110-89-4	A	8640200	8484500	3568100	3327900	0.402693	-1.31225	down
pme0041	131.095	C6H13NO2	[M+H]+	L-Isoleucine*	Amino acids and derivatives	Amino acids and derivatives	73-32-5	A	2356900	2289100	1097400	1027600	0.457383	-1.12853	down
pme1002	137.084	C8H11NO	[M+H]+	L-Tyramine*	Amino acids and derivatives	Amino acids and derivatives	51-67-2	A	285340	229470	139800000	148970000	560.925	9.13167	up
Rfmb320	143.095	C7H13NO2	[M+H]+	1,2-N-Methylpipecolic acid	Amino acids and derivatives	Amino acids and derivatives	7730-87-2	B	20666	16465	12254	67856	2.1575	1.10936	up
Rfmb318	144.102	C7H14NO2+	[M]+	Proline betaine(ProBet)	Amino acids and derivatives	Amino acids and derivatives	1195-94-4	B	9178.1	9	18264	30993	5.36154	2.42265	up
pme1210	149.051	C5H11NO2S	[M+H]+	L-Methionine	Amino acids and derivatives	Amino acids and derivatives	63-68-3	A	5861400	6109000	3075000	2502200	0.465916	-1.10186	down
pme0180	169.085	C7H11N3O2	[M+H]+	1-Methylhistidine	Amino acids and derivatives	Amino acids and derivatives	332-80-9	A	3414.4	1105.4	4924.2	4210.9	2.02113	1.01516	up
pme0030	181.074	C9H11NO3	[M+H]+	L-(-)-Tyrosine	Amino acids and derivatives	Amino acids and derivatives	60-18-4	A	17847000	14885000	7937900	6776100	0.44953	-1.15351	down
pme0076	189.064	C7H11NO5	[M-H]-	N-Acetyl-L-glutamic acid	Amino acids and derivatives	Amino acids and derivatives	1188-37-0	A	65601	63629	18896	18721	0.291086	-1.78048	down
pme0109	211.084	C10H13NO4	[M+H]+	(-)-3-(3,4-Dihydroxyphenyl)-2-methylalanine	Amino acids and derivatives	Amino acids and derivatives	555-30-6	A	17708	9	9	9	0.00101597	-9.94292	down
pme0113	250.062	C8H14N2O5S	[M-H]-	γ-Glu-Cys	Amino acids and derivatives	Amino acids and derivatives	636-58-8	A	14497	28434	13768	4115.3	0.416559	-1.26341	down
pme1090	307.084	C10H17N3O6S	[M-H]-	Glutathione reduced form	Amino acids and derivatives	Amino acids and derivatives	70-18-8	A	58413	890140	413410	11039	0.44747	-1.16014	down
pme1242	321.099	C11H19N3O6S	[M+H]+	S-(methyl)glutathione	Amino acids and derivatives	Amino acids and derivatives	2922-56-7	A	49185	41369	21972	9	0.242739	-2.04252	down
pmb0542	535.109	C24H23O14+	[M]+	Cyanidin-3-O-(6''-Malonylglucoside)	Flavonoids	Anthocyanins	171828-62-9	B	628480	467800	1336200	1304940	2.40918	1.26854	up
pme3392	433.113	C21H21O10+	[M]+	Pelargonidin 3-O-beta-D-glucoside（Callistephin chloride)	Flavonoids	Anthocyanins	18466-51-8	A	7224800	5391900	12979000	12930800	2.05361	1.03816	up
pme3416	178.027	C9H6O4	[M-H]-	Esculetin (6,7-dihydroxycoumarin)	Lignans and Coumarins	Coumarins	305-01-1	A	6217.8	9	9	9	0.00289073	-8.43435	down
pmb2601	308.09	C15H16O7	[M-H]-	7-hydroxycoumarin-beta-rhamnoside	Lignans and Coumarins	Coumarins	-	A	206630	204740	42456	51187	0.227637	-2.13519	down
pmb4777	338.1	C16H18O8	[M-H]-	4-Hydroxy-7-methoxycoumarin-beta-rhamnoside	Lignans and Coumarins	Coumarins	-	A	71582	78337	19793	36405	0.374856	-1.41559	down
mws2220	458.085	C22H18O11	[M-H]-	Gallocatechin 3-O-gallate	Flavonoids	Flavanols	5127-64-0	A	6408.5	225800	5897.1	2722.5	0.0371201	-4.75166	down
pmb3114	562.148	C30H26O11	[M-H]-	Epicatechin-epiafzelechin	Flavonoids	Flavanols	-	A	13707	27210	8364.4	7542.2	0.388753	-1.36307	down
Pag0002-2	594.137	C30H26O13	[M-H]-	Gallocatechin-catechin	Flavonoids	Flavanols	-	A	277510	408690	223280	9	0.325399	-1.61972	down
Pag0011-2-RT4	610.132	C30H26O14	[M+H]+	Gallocatechin-gallocatechin*	Flavonoids	Flavanols	-	A	9	118800	9	9	0.000151504	-12.6884	down
Zmhp002714	300.063	C16H12O6	[M+H]+	5,6,7-Tetrahydroxy-8-methoxyflavone	Flavonoids	Flavonoid	-	B	11079	5577.9	3298.7	3916.1	0.433142	-1.20709	down
pmp000003	316.058	C16H12O7	[M+H]+	Nepetin	Flavonoids	Flavonoid	520-11-6	A	836290	671280	1833200	1573300	2.2596	1.17607	up
pmb0576	518.106	C24H22O13	[M+H]+	Apigenin O-malonylhexoside	Flavonoids	Flavonoid	-	A	9	2923.4	9	9	0.00613832	-7.34794	down
pmp001079	594.158	C27H30O15	[M+H]+	Luteolin 7-O-neohesperidoside(Lonicerin)*	Flavonoids	Flavonoid	25694-72-8	B	2137500	2205600	1238300	924250	0.497928	-1.00599	down
Lmyp004052	610.132	C30H26O14	[M+H]+	Quercetin 3-O-(6''-trans-p-Coumaroyl)-β-D-galactopyranoside	Flavonoids	Flavonoid	-	A	196780	228270	42578	73864	0.273949	-1.86802	down
pme0321	432.106	C21H20O10	[M-H]-	Kaempferol-7-O-rhamnoside	Flavonoids	Flavonols	20196-89-8	A	129050	317150	87192	109110	0.439942	-1.18462	down
pmp001309	464.095	C21H20O12	[M+H]+	6-Hydroxykaempferol-7-O-glucoside	Flavonoids	Flavonols	-	A	9	11358000	9	9	1.58478e-06	-19.2673	down
Hmcp002029	580.143	C26H28O15	[M+H]+	Kaempferol-O-Pentoside-O-hexoside	Flavonoids	Flavonols	-	A	216770	235890	120770	93506	0.473371	-1.07896	down
Lmmp003305	594.137	C30H26O13	[M+H]+	Kaempferol 7-O-β-d-(6''-O-(E)-p-coumaroyl) glucopyranoside*	Flavonoids	Flavonols	-	A	32440000	41426000	12003000	9764700	0.294692	-1.76272	down
mws1441-NQ3	594.137	C30H26O13	[M-H]-	Tiliroside*	Flavonoids	Flavonols	20316-62-5	A	2999200	3893700	1216600	1195000	0.349867	-1.51512	down
Lmmp003266	682.138	C29H30O19	[M+H]+	Quercetin glu-malonyl-pen	Flavonoids	Flavonols	-	A	9661.4	4789.6	9	4850.1	0.336247	-1.57241	down
Lmmp002529	772.206	C33H40O21	[M+H]+	Gossypetin glu-rha-rha*	Flavonoids	Flavonols	-	B	370640	372420	83576	78785	0.218503	-2.19427	down
pmn001691	328.225	C18H32O5	[M-H]-	9,12,13-Trihyroxy-10,15-octadecadienoic acid	Lipids	Free fatty acids	-	A	544460	784230	1533700	1467400	2.25869	1.17549	up
pmb0164	354.277	C21H38O4	[M+H]+	MAG(18:2)isomer1	Lipids	Glycerol ester	-	A	57535	29503	89126	106270	2.24495	1.16668	up
pme0258	112.027	C4H4N2O2	[M-H]-	Uracil	Nucleotides and derivatives	Nucleotides and derivatives	66-22-8	A	672450	462660	214150	235330	0.395979	-1.3365	down
pme0033	136.039	C5H4N4O	[M+H]+	Hypoxanthine*	Nucleotides and derivatives	Nucleotides and derivatives	68-94-0	A	685320	552800	91591	97378	0.152626	-2.71193	down
pme3104	149.07	C6H7N5	[M+H]+	1-Methyladenine	Nucleotides and derivatives	Nucleotides and derivatives	5142-22-3	A	239680	243220	80681	88034	0.349379	-1.51714	down
pmb0202	152.033	C5H4N4O2	[M-H]-	Xanthine	Nucleotides and derivatives	Nucleotides and derivatives	69-89-6	A	2523800	1709300	394570	295060	0.162914	-2.61782	down
mws0984	237.086	C9H11N5O3	[M-H]-	Sepiapterin(L-SEPIAPTERIN)COFACTOR OF NITRIC OX	Nucleotides and derivatives	Nucleotides and derivatives	17094-01-8	B	9	9	12206	9	678.611	9.40644	up
pme3191	324.036	C9H13N2O9P	[M-H]-	Uridine 5'-monophosphate	Nucleotides and derivatives	Nucleotides and derivatives	58-97-9	A	112860	80999	36846	28324	0.336172	-1.57273	down
pme3184	331.068	C10H14N5O6P	[M+H]+	2'-Deoxyadenosine-5'-monophosphate	Nucleotides and derivatives	Nucleotides and derivatives	653-63-4	A	46554	114770	17327	55428	0.450987	-1.14884	down
pme2380	146.022	C5H6O5	[M-H]-	A-Ketoglutaric acid	Organic acids	Organic acids	328-50-7	A	62319	650730	1533100	5782.5	2.15817	1.10981	up
mws0262	150.016	C4H6O6	[M-H]-	L-(+)-Tartaric acid	Organic acids	Organic acids	87-69-4	B	105200	123080	69377	8974.1	0.343224	-1.54278	down
mws0639	154.027	C7H6O4	[M-H]-	2,3-Dihydroxybenzoic Acid*	Organic acids	Organic acids	303-38-8	B	5983400	6013300	15355000	20579000	2.99532	1.58271	up
pmd0086	210.126	C12H18O3	[M-H]-	(+)-Jasmonic acid (JA)	Organic acids	Organic acids	6894-38-8	A	44028	26832	152540	124510	3.90982	1.9671	up
mws1054_P	101.048	C4H7NO2	[M+H]+	1-Aminocyclopropanecarboxylic acid	Others	Others	22059-21-8	A	9	9	9	14430	802.167	9.64776	up
pme2366	121.089	C8H11N	[M+H]+	Phenethylamine	Others	Others	64-04-0	A	6719700	6564800	32750000	30597000	4.76849	2.25353	up
pma0948	137.084	C8H11NO	[M+H]+	Hydroxyphenethylamine*	Others	Others	-	A	79843	88522	80163000	81210000	958.471	9.90459	up
Rfg0088-2-RT2	244.11	C15H16O3	[M-H]-	3-hydroxy-furocalamen-2-one	Others	Others	-	A	9	655.49	9	9	0.0270884	-5.20618	down
Rfg0089-2	244.11	C15H16O3	[M-H]-	Desoxyhemigossypol	Others	Others	57765-65-8	A	3936.6	3099.4	21346	5909.6	3.87374	1.95373	up
Rfg0090-2-1-RT3	260.105	C15H16O4	[M-H]-	Hemigossypol	Others	Others	40817-07-0	A	1332700	2589000	17530000	19530000	9.44998	3.24031	up
pma6270	257.103	C8H20NO6P	[M+H]+	sn-Glycero-3-phosphocholine	Lipids	PC	28319-77-9	A	29853	35564	11931	16521	0.434933	-1.20114	down
pme2292	88.1	C4H12N2	[M+H]+	Putrescine	Alkaloids	Phenolamine	110-60-1	A	7382.1	5448.3	45166	32626	6.0631	2.60006	up
pme0241	122.037	C7H6O2	[M+H]+	Benzoic acid*	Phenolic acids	Phenolic acids	65-85-0	A	27788	27734	17750	7336.1	0.451823	-1.14617	down
pme0426	124.052	C7H8O2	[M-H]-	4-Methylcatechol	Phenolic acids	Phenolic acids	452-86-8	A	9317.7	27008	13579	3148.4	0.460484	-1.11878	down
mws0885	154.027	C7H6O4	[M-H]-	2,4-Dihydroxy benzoic acid*	Phenolic acids	Phenolic acids	89-86-1	B	6431900	6712900	17191000	22924000	3.05178	1.60965	up
mws0180	154.027	C7H6O4	[M-H]-	2,5-Dihydroxybenzoic acid*	Phenolic acids	Phenolic acids	490-79-9	B	1430100	1418300	3769100	5264600	3.1715	1.66517	up
Lmhn202452	296.053	C13H12O8	[M-H]-	cis-p-Coumaroyltartaric acid (cis-Coutaric acid)	Phenolic acids	Phenolic acids	-	B	163000	210370	64886	92951	0.422736	-1.24217	down
Rfmb601-1	312.048	C13H12O9	[M-H]-	monocaffeoyltartaric acid	Phenolic acids	Phenolic acids	-	A	68566	80646	16848	34750	0.345803	-1.53198	down
pmb2871	316.079	C13H16O9	[M-H]-	2,5-Dihydroxy benzoic acid O-hexside*	Phenolic acids	Phenolic acids	-	A	6933200	7253000	14649000	14596000	2.06151	1.0437	up
pmn001367	316.079	C13H16O9	[M-H]-	Protocatechuic acid-4-glucoside*	Phenolic acids	Phenolic acids	-	A	6910200	7355900	14943000	16188000	2.18217	1.12576	up
pmn001690	328.152	C16H24O7	[M-H]-	3-Hydroxy-4-isopropylbenzylalcohol 3-glucoside	Phenolic acids	Phenolic acids	-	B	13592	9	9	9	0.00132343	-9.5615	down
pme1816	354.095	C16H18O9	[M-H]-	Neochlorogenic acid(5-O-Caffeoylquinic acid)	Phenolic acids	Phenolic acids	906-33-2	A	172390	154310	3836.4	75654	0.243313	-2.03911	down
mws0179	368.111	C17H20O9	[M-H]-	Chlorogenic acid methyl ester	Phenolic acids	Phenolic acids	29708-87-0	B	8349.9	9342.2	2446.1	1295.7	0.211496	-2.2413	down
pme1434	372.142	C17H24O9	[M-H]-	Syringin	Phenolic acids	Phenolic acids	118-34-3	A	634940	798430	228900	307230	0.374035	-1.41876	down
pmb0478	454.148	C21H26O11	[M+H]+	Coumarin O-rutinoside	Phenolic acids	Phenolic acids	-	B	8420.7	4384.3	2951.1	9	0.231168	-2.11299	down
pmb0837	576.127	C30H24O12	[M+H]+	Procyanidin A3	Tannins	Proanthocyanidins	86631-39-2	B	9	9	17421	8596.3	1445.41	10.4973	up
Lmmp001798	594.137	C30H26O13	[M+H]+	Gallocatechin-catechin isomer	Tannins	Proanthocyanidins	-	A	9	750400	9	9	2.39869e-05	-15.3474	down
pma0134	120.042	C4H8O4	[M+H]+	D(-)-Threose	Others	Saccharides and Alcohols	95-43-2	A	23619	19784	10082000	10349000	470.728	8.87875	up
pme1261	205.131	C9H19NO4	[M+H]+	Pantothenol	Others	Saccharides and Alcohols	16485-10-2	B	1543.5	1326.3	1892.4	17410	6.72604	2.74976	up
mws1593	666.222	C24H42O21	[M-H]-	Maltotetraose	Others	Saccharides and Alcohols	34612-38-9	B	13937	9476	5850.6	2903.9	0.373916	-1.41921	down
pmp000964	286.048	C15H10O6	[M+H]+	Aureusidin	Flavonoids	Sinensetin	38216-54-5	A	46191	64994	14866	21973	0.331331	-1.59366	down
pme1162	170.022	C7H6O5	[M-H]-	Gallic acid	Tannins	Tannin	149-91-7	A	601090	788430	2203700	2498400	3.38397	1.75872	up
pmb0789	331.127	C14H21NO8	[M+H]+	Pyridoxine O-glucoside	Others	Vitamin	-	A	275620	209230	149690	65071	0.442943	-1.17481	down
