# Supplementary material for: Transcriptomic and metabolomic profiling of flavonoid biosynthesis provides novel insights into petals coloration in Asian cotton (Gossypium arboreum L.)
Source: BMC Plant Biol. 2022 Aug 30;22:416. doi: 10.1186/s12870-022-03800-9 (PMC9425979; doi:10.1186/s12870-022-03800-9)
Supplement: Supplementary file 5 — Additionalfile 5: Table S3. Differentially accumulated flavonoid metabolites in each comparison group. [file 12870_2022_3800_MOESM5_ESM.xls]

## Sheet:  Table S3
Table S3. Differentially accumulated flavonoid metabolites in each comparison group
	Metabolite Index	Compounds	W_Flo vs Y_Flo			W_Flo vs P_Flo			Y_Flo vs P_Flo
			Log2FC	Type		Log2FC	Type		Log2FC	Type
Anthocyanins	pmb0542	Cyanidin-3-O-(6''-Malonylglucoside)	1.27	up		2.54	up		1.27	up
	pme3392	Pelargonidin 3-O-beta-D-glucoside（Callistephin chloride)	1.98	up		3.02	up		1.04	up
Chalcones	mws1140_N	4,2',4',6'-Tetrahydroxychalcone	1.56	up		1.67	up		-	-
Dihydroflavone	pme3475	Butin	1.8	up		1.69	up		-	-
	pme0377	Naringenin	1.81	up		1.75	up		-	-
	pme1583	Eriodictyol	-3.12	down		-2.72	down		-	-
	mws1454-NQ3	Persicoside	3.67	up		3.02	up		-	-
	mws1139_N	(2R,3R)-Dihydroquercetin	-2.32	down		-2.31	down		-	-
	pmb2975	Hesperetin O-Glucuronic acid	14.84	up		13.92	up		-	-
	pmb2979	Hesperetin O-malonylhexoside	-3.21	down		-3.71	down		-	-
	pme1598	Hesperetin 5-O-glucoside	-	-		1.01	up		-	-
Flavanols	pme1537	(+)-Gallocatechin (GC)	-1.17	down		-1.72	down		-	-
	pme0372	Naringenin 7-O-glucoside (Prunin)	2.36	up		2.17	up		-	-
	mws2220	Gallocatechin 3-O-gallate	5.42	up		-	-		-4.75	down
	Pag0011-2-RT4	Gallocatechin-gallocatechin	-1.14	down		-13.83	down		-12.69	down
	pme1516	Epigallocatechin (EGC)	-	-		-1.45	down		-	-
	pmb3114	Epicatechin-epiafzelechin	-	-		-1.2	down		-1.36	down
	Pag0002-2	Gallocatechin-catechin	-	-		-2.05	down		-1.62	down
	pme3303	Tricetin	4.59	up		4.3	up		-	-
	pmb0277	Tricin	-2.96	down		-2.83	down		-	-
	pmb0605	Apigenin 7-O-glucoside (Cosmosiin)	5.12	up		4.8	up		-	-
	mws2452_N	sieboldin	-1.56	down		-1.91	down		-	-
	pmp000579	Diosmetin-7-O-galactoside	1.66	up		-	-		-	-
	pmb0607	Chrysoeriol 7-O-hexoside	-12.58	down		-12.58	down		-	-
	pmb0736	Tricin 7-O-hexoside	-13.44	down		-13.44	down		-	-
	pmb3000	Chrysoeriol O-acetylhexoside	-4.09	down		-4.05	down		-	-
	pmb0576	Apigenin O-malonylhexoside	7.35	up		-	-		-7.35	down
	pmb3041	Tricin O-saccharic acid	-1.22	down		-1.3	down		-	-
	pmb3002	Chrysoeriol-7-O-rutinoside	-5.78	down		-5.26	down		-	-
	Lmyp004052	Quercetin 3-O-(6''-trans-p-Coumaroyl)-β-D-galactopyranoside	1.27	up		-	-		-1.87	down
	mws2185_N	Narcissoside	-2.57	down		-2.37	down		-	-
	Hmqp003184	Luteolin-O-Malonyl-O-Hexoside-O-Pentoside	-9.69	down		-9.69	down		-	-
	Zmhp002714	5,6,7-Tetrahydroxy-8-methoxyflavone	-	-		-1.85	down		-1.21	down
	pmp000003	Nepetin	-	-		1	up		1.18	up
	pme0359	Apigenin 5-O-glucoside	-	-		-1.1	down		-	-
	pmp000593	Luteolin-7-O-rutinoside	-	-		-1.63	down		-	-
	pmp001079	Luteolin 7-O-neohesperidoside(Lonicerin)	-	-		-1.7	down		-1.01	down
	pme2954	Quercetin	3.38	up		3.29	up		-	-
	mws1326	Herbacetin	2.25	up		2.23	up		-	-
	pme3369	Rhamnetin (7-O-methxyl quercetin)	2.93	up		2.21	up		-	-
	mws0855	Gossypetin(3,3',4',5,7,8-Hexahydroxyflavone)	5.95	up		5.66	up		-	-
	pme1480	Myricetin	5.24	up		4.95	up		-	-
	pmn001637	Juglanin	-2.93	down		-3.86	down		-	-
	pme0321	Kaempferol-7-O-rhamnoside	-1.39	down		-2.57	down		-1.18	down
	mws2186	Avicularin	1.04	up		1.18	up		-	-
	mws0045	Quercetin-3-O-α-L-rhamnoside(Quercitrin )	1.99	up		2.41	up		-	-
	mws0089	Kaempferol-7-O-glucoside	-1.39	down		-1.71	down		-	-
	mws1043_N	kaempferol 3-O-galactoside	-1.47	down		-2.01	down		-	-
	pme3130	Quercetin 4'-O-glucoside (Spiraeoside)	10.12	up		-	-		-	-
	pmp001309	6-Hydroxykaempferol-7-O-glucoside	19.27	up		-	-		-19.27	down
	pma0214	methylQuercetin O-hexoside	6.55	up		6.4	up		-	-
	Lmmp003271	Gossypetin 7-glucoside	7.02	up		7.02	up		-	-
	Lmmn003398	Kaempferol acetyl-glucoside	-1.84	down		-2.31	down		-	-
	Rfg0001-der20	Gossypetin-fer	-13.92	down		-13.92	down		-	-
	pmn001644	Quercetin-3-O-(2''-acetyl)-β-D-glucuronide	-1.46	down		-1.53	down		-	-
	pmb3013	Isorhamnetin-O-acetyl-hexoside	-1.2	down		-1.47	down		-	-
	Hmcp002029	Kaempferol-O-Pentoside-O-hexoside	-1.85	down		-2.93	down		-1.08	down
	Hmbp001825	Quercetin-3-sambubioside	1.61	up		1.49	up		-	-
	Rfg0380-der04	methylquercetin-rut	-1.53	down		-2.17	down		-	-
	pme1540	Isorhamnetin-3-O-neohesperidoside	-1.56	down		-2.3	down		-	-
	pmp001310	6-Hydroxykaempferol-3,6-O-Diglucoside	5.55	up		5.91	up		-	-
	Rfg0376-der08	quercetin-hex-hex	4.19	up		4.49	up		-	-
	Rfg0001-der07	Gossypetin-diglu	2.42	up		2.93	up		-	-
	Lmmp002483	Gossypetin glu-glucuronic acid	1.76	up		1.8	up		-	-
	Lmmp003266	Quercetin glu-malonyl-pen	9.65	up		8.08	up		-1.57	down
	Lmmp002130	Kaempferol-rhamnoside-pentaoside-hexaoside	-1.75	down		-2.48	down		-	-
	Hmcp001589	Isorhamnetin-O-Hexoside-O-Hexoside-O-Rhamnoside	2.19	up		1.46	up		-	-
	Lmmp001947	Gossypetin 3-glucoside	-	-		1.55	up		-	-
	Lmmp003054	Gossypetin-malonyl-glucoside	-	-		-1.02	down		-	-
	Lmmp003305	Kaempferol 7-O-β-d-(6''-O-(E)-p-coumaroyl) glucopyranoside	-	-		-1.61	down		-1.76	down
	mws1441-NQ3	Tiliroside	-	-		-1.94	down		-1.52	down
	pmb0709	Quercetin-7-O-malonylhexosyl-hexoside	-	-		-1.33	down		-	-
	Lmmp002529	Gossypetin glu-rha-rha	-	-		-2.99	down		-2.19	down
Isoflavones	pme3276	2'-Hydroxygenistein	1.93	up		1.07	up		-	-
	pme3210	Genistein 7-O-Glucoside (Genistin)	-	-		-1.45	down		-	-
Proanthocyanidins	pmb0837	Procyanidin A3	-9.92	down		-	-		10.5	up
	Lmmp001798	Gallocatechin-catechin isomer	15.35	up		-	-		-15.35	down
	Pag0011-2	Epigallocatechin-gallocatechin	-13.1	down		-13.1	down		-	-
	Pag0013-1	Gallocatechin-gallocatechin-gallate-gallate	-1.09	down		-1.78	down		-	-
	Pag0020-2-RT2	Gallocatechin-gallocatechin-gallocatechin	-1.17	down		-1.28	down		-	-
	Pag0020-2-RT3	Epigallocatechin-gallocatechin-gallocatechin	-1.23	down		-1.53	down		-	-
	Pag0016-1	Gallocatechin-gallocatechin-catechin-gallate-gallate	-2.13	down		-1.57	down		-	-
	Pag0014-2-RT2	Gallocatechin-gallocatechin-catechin	-	-		-1.3	down		-	-
Sinensetin	pmp000964	Aureusidin	-	-		-1.54	down		-1.59	down
