# Supplementary material for: Transcriptomic and metabolomic profiling of flavonoid biosynthesis provides novel insights into petals coloration in Asian cotton (Gossypium arboreum L.)
Source: BMC Plant Biol. 2022 Aug 30;22:416. doi: 10.1186/s12870-022-03800-9 (PMC9425979; doi:10.1186/s12870-022-03800-9)
Supplement: Supplementary file 6 — Additional file 6: Table S4. Overview of the transcriptome sequencing dataset. [file 12870_2022_3800_MOESM6_ESM.xls]

## Sheet: Sheet1
Table S4. Overview of the transcriptome sequencing dataset
Sample_ID	Clean reads	Clean bases	Q20(%)	Q30(%)	GC(%)
N_Flo	21005120	6283327522	97.36	92.84	44.95
N_Flo	20990933	6289242076	97.86	93.84	45.28
N_Flo	21466119	6423960434	97.44	93	44.39
L_Flo	21200338	6324820594	97.65	93.52	44.77
L_Flo	22564878	6701460046	97.34	92.82	44.7
L_Flo	20226446	6014576768	97.59	93.36	44.77
M_Flo	27936390	8350909022	97.56	93.32	45.79
M_Flo	25510769	7639978394	97.38	92.92	45.81
M_Flo	24649333	7365382426	97.4	92.95	45.82
