# Supplementary material for: Transcriptomic and metabolomic profiling of flavonoid biosynthesis provides novel insights into petals coloration in Asian cotton (Gossypium arboreum L.)
Source: BMC Plant Biol. 2022 Aug 30;22:416. doi: 10.1186/s12870-022-03800-9 (PMC9425979; doi:10.1186/s12870-022-03800-9)
Supplement: Supplementary file 10 — Additionalfile 10: Table S5. The critical color-related metabolites and genes in co-expression networks. [file 12870_2022_3800_MOESM10_ESM.xls]

## Sheet: Table S5
Table S5. The critical color-related metabolites and genes in coexpression networks.
Metabolite	Gene	Gene name	R2
Lmmn003398	Ga11G2942	MYB61	0.951928
Hmcp002029	Ga11G2942	MYB61	0.980209
Lmmn003398	Ga07G2388	MYB30	0.971618
Hmcp002029	Ga07G2388	MYB30	0.985066
pme0321	Ga05G2477	FL	-0.963981
Hmcp002029	Ga05G2477	FL	-0.952209
Hmcp002029	Ga11G2690	LBD16	0.962396
mws1043_N	Ga07G1239	BACOVA_02659	0.965207
Hmcp002029	Ga07G1239	BACOVA_02659	0.963198
Hmcp002029	Ga04G1859	WRKY2	0.981101
Lmmn003398	Ga10G3057	ATHB-14	0.975191
Hmcp002029	Ga10G3057	ATHB-14	0.972026
Hmcp002029	Ga02G1643	MYB36	0.96038
Lmmn003398	Ga12G2223	CYP81E8	0.988214
Hmcp002029	Ga12G2223	CYP81E8	0.965237
Hmcp002029	Ga07G1664	MYB14	0.987869
Lmmn003398	Ga12G1717	MYB61	0.970246
Hmcp002029	Ga07G0017	PER45	0.968445
pme0321	Ga05G2658	MYB330	-0.959347
Hmcp002029	Ga05G2658	MYB330	-0.957048
Lmmn003398	Ga11G3841	HAT2	0.955965
Hmcp002029	Ga09G1723	PER21	0.993309
Lmmn003398	Ga02G0306	HAT22	0.978939
mws1043_N	Ga06G0385	TGA7	0.970449
Hmcp002029	Ga06G0385	TGA7	0.967307
Hmcp002029	Ga12G2702	MYB308	0.985562
Lmmn003398	Ga13G1971	HSFA1B	0.956287
Lmmn003398	Ga02G0499	CAD9	0.981432
Hmcp002029	Ga05G0055	4CL1	0.997031
Lmmn003398	Ga09G1470	HAT14	0.960329
Hmcp002029	Ga09G1470	HAT14	0.969248
Hmcp002029	Ga08G1279	BHLH14	0.984969
Hmcp002029	Ga12G1133	LAR	0.974593
Hmcp002029	Ga10G3021	At5g44400	0.995897
Hmcp002029	Ga03G1385	ATHB-13	0.994662
Hmcp002029	Ga14G2477	ATHB-13	0.994662
Hmcp002029	Ga13G2779	MYB48	0.950493
Lmmp002130	Ga11G2916	JAMYB	0.807668
Lmmn003398	Ga11G2916	JAMYB	0.991178
Lmmn003398	Ga01G2778	PLGG1	0.950024
Hmcp002029	Ga01G2778	PLGG1	0.988826
Lmmn003398	Ga06G2015	WLIM2B	0.955354
Lmmn003398	Ga05G1953	CAD6	0.951866
Hmcp002029	Ga05G1953	CAD6	0.993751
Lmmn003398	Ga04G0565	WRKY33	0.953459
Hmcp002029	Ga04G0565	WRKY33	0.971369
Hmcp002029	Ga01G2372	REV	0.995918
Hmcp002029	Ga12G2170	HAT22	0.986891
Lmmn003398	Ga05G3329	ATHB-13	0.964323
Lmmn003398	Ga05G3064	BACOVA_02659	0.962076
Lmmp002130	Ga10G0732	NA	0.805684
Lmmn003398	Ga10G0732	NA	0.981138
Hmcp002029	Ga05G2220	HAT22	0.952836
mws1043_N	Ga13G0863	ATHB-13	0.95334
Lmmn003398	Ga13G0863	ATHB-13	0.953993
Hmcp002029	Ga13G0863	ATHB-13	0.988036
Lmmn003398	Ga01G2823	ERF5	0.955782
Hmcp002029	Ga10G1043	CMTA5	0.97093
Lmmn003398	Ga08G2612	HSFA1B	0.975885
Hmcp002029	Ga08G2612	HSFA1B	0.962875
Hmcp002029	Ga08G1387	NFYB5	0.95384
Hmcp002029	Ga06G1300	PER12	0.969647
Hmcp002029	Ga12G1137	RAV1	0.957583
Hmcp002029	Ga06G2508	HST	0.982533
Lmmn003398	Ga03G0350	NFYC9	0.950574
Hmcp002029	Ga03G0350	NFYC9	0.975492
pme0321	Ga09G0647	MYB62	-0.953968
Hmcp002029	Ga09G0647	MYB62	-0.953409
mws1043_N	Ga07G1613	AGL6	0.95003
Lmmn003398	Ga07G1613	AGL6	0.958989
Hmcp002029	Ga07G1613	AGL6	0.981911
Hmcp002029	Ga04G1620	Plut_0637	0.960521
mws1043_N	Ga11G2145	F3H	-0.955132
pme0321	Ga11G2145	F3H	-0.984603
Hmcp002029	Ga11G2145	F3H	-0.987707
mws1043_N	Ga10G1967	HAT5	0.958114
Hmcp002029	Ga10G1967	HAT5	0.996751
Lmmn003398	Ga07G1423	MYB12	0.954859
Hmcp002029	Ga07G1423	MYB12	0.986229
Hmcp002029	Ga13G1015	AP1	0.980437
Lmmn003398	Ga11G3165	ANL2	0.95611
Hmcp002029	Ga11G3165	ANL2	0.972709
Hmcp002029	Ga02G0167	ATHB-40	0.984826
Hmcp002029	Ga11G2161	MYB308	0.992686
Hmcp002029	Ga11G2554	RT	0.989565
Hmcp002029	Ga12G0641	HAT4	0.996492
Lmmn003398	Ga07G2527	PER31	0.975998
Hmcp002029	Ga07G2527	PER31	0.972109
Lmmn003398	Ga11G2943	PIL1	0.953832
Hmcp002029	Ga11G2943	PIL1	0.991494
Hmcp002029	Ga10G2792	ERF4	0.950906
Hmcp002029	Ga05G2373	ATHB-6	0.997785
Hmcp002029	Ga11G0075	PAL	0.996761
Hmcp002029	Ga13G1669	NFYB8	0.981974
Lmmn003398	Ga12G1560	TCP7	0.960668
Hmcp002029	Ga12G1560	TCP7	0.989754
Lmmn003398	Ga01G2056	ERF105	0.952417
Hmcp002029	Ga01G2056	ERF105	0.993831
pme0321	Ga01G0031	CSP3	-0.96097
Hmcp002029	Ga01G0031	CSP3	-0.993141
Lmmn003398	Ga06G0320	ATHB-16	0.959123
Hmcp002029	Ga06G0320	ATHB-16	0.977528
Hmcp002029	Ga07G0526	ERF105	0.964588
Hmcp002029	Ga12G1064	MYB306	0.96628
Hmcp002029	Ga11G1614	ERF060	0.972443
mws1043_N	Ga12G2460	PMADS1	0.955718
Hmcp002029	Ga12G2460	PMADS1	0.998055
Hmcp002029	Ga05G1497	RAP2-12	0.979127
Hmcp002029	Ga10G2136	ATHB-16	0.991152
Hmcp002029	Ga10G1772	HST	0.959183
Hmcp002029	Ga05G1817	PER42	0.968567
Hmcp002029	Ga10G1099	RAP2-3	0.976049
Hmcp002029	Ga04G1879	FLS	0.975892
Lmmn003398	Ga11G3628	CYP84A1	0.953517
Hmcp002029	Ga11G3628	CYP84A1	0.98814
Lmmn003398	Ga08G0919	pod	0.953103
Hmcp002029	Ga08G0919	pod	0.994676
Lmyp004052	Ga08G2758	F26G	0.962852
Lmmp003266	Ga11G3886	HMGB13	0.921654
Lmyp004052	Ga08G0388	PLIM2B	0.96138
pma0214	Ga11G1228	MYB113	0.97022
pme3130	Ga11G1228	MYB113	0.961193
mws1139_N	Ga11G1228	MYB113	-0.973928
pme3369	Ga02G1576	ABI5	0.875484
Rfg0380.der04	Ga11G2942	MYB61	0.97221
mws0045	Ga11G2942	MYB61	-0.95164
Rfg0376.der08	Ga11G2942	MYB61	-0.952241
pma0214	Ga07G2388	MYB30	-0.962095
pme2954	Ga07G2388	MYB30	-0.951657
Rfg0380.der04	Ga07G2388	MYB30	0.975008
mws0045	Ga07G2388	MYB30	-0.961268
pme3130	Ga07G2388	MYB30	-0.951518
mws1139_N	Ga07G2388	MYB30	0.987744
Rfg0376.der08	Ga07G2388	MYB30	-0.979408
mws0045	Ga05G2477	FL	0.974706
Rfg0376.der08	Ga05G2477	FL	0.9521
Rfg0380.der04	Ga11G2690	LBD16	0.955354
Rfg0380.der04	Ga13G2132	ERF1B	0.951205
pma0214	Ga07G1239	BACOVA_02659	-0.953585
Rfg0380.der04	Ga07G1239	BACOVA_02659	0.969192
mws1139_N	Ga07G1239	BACOVA_02659	0.952331
Rfg0376.der08	Ga07G1239	BACOVA_02659	-0.96182
pma0214	Ga04G1859	WRKY2	-0.958666
pme2954	Ga04G1859	WRKY2	-0.970359
Rfg0380.der04	Ga04G1859	WRKY2	0.971539
mws0045	Ga04G1859	WRKY2	-0.968348
pme3130	Ga04G1859	WRKY2	-0.954528
mws1139_N	Ga04G1859	WRKY2	0.963265
Rfg0376.der08	Ga04G1859	WRKY2	-0.977666
Rfg0380.der04	Ga10G3057	ATHB-14	0.958203
mws0045	Ga10G3057	ATHB-14	-0.956987
mws1139_N	Ga10G3057	ATHB-14	0.969474
Rfg0376.der08	Ga10G3057	ATHB-14	-0.964511
pma0214	Ga02G1643	MYB36	-0.966454
Rfg0380.der04	Ga02G1643	MYB36	0.969683
pme3130	Ga02G1643	MYB36	-0.957338
pma0214	Ga12G2223	CYP81E8	-0.963059
Rfg0380.der04	Ga12G2223	CYP81E8	0.95313
pme3130	Ga12G2223	CYP81E8	-0.952647
mws1139_N	Ga12G2223	CYP81E8	0.992462
Rfg0376.der08	Ga12G2223	CYP81E8	-0.963477
Rfg0380.der04	Ga07G1664	MYB14	0.984213
mws0045	Ga07G1664	MYB14	-0.977657
Rfg0376.der08	Ga07G1664	MYB14	-0.974553
Lmyp004052	Ga04G0322	MYB44	0.963447
mws1139_N	Ga12G1717	MYB61	0.966955
Rfg0380.der04	Ga07G0017	PER45	0.96552
mws0045	Ga11G3625	PER72	0.962705
mws0045	Ga05G2658	MYB330	0.975767
Rfg0376.der08	Ga05G2658	MYB330	0.95422
mws0045	Ga11G1771	RAX3	0.950874
Lmyp004052	Ga11G0442	F26G	0.955028
pme3369	Ga03G2139	MYB4	0.807372
Rfg0380.der04	Ga09G1723	PER21	0.996949
mws1139_N	Ga09G1723	PER21	0.955614
Rfg0376.der08	Ga09G1723	PER21	-0.961575
mws0045	Ga09G0303	E2FF	0.959671
mws1139_N	Ga02G0306	HAT22	0.952881
Rfg0380.der04	Ga06G0385	TGA7	0.966255
mws0045	Ga06G0385	TGA7	-0.968431
Rfg0376.der08	Ga06G0385	TGA7	-0.978882
Rfg0380.der04	Ga12G2702	MYB308	0.97731
mws0045	Ga12G2702	MYB308	-0.961996
mws1139_N	Ga12G2702	MYB308	0.9625
Rfg0376.der08	Ga12G2702	MYB308	-0.969765
mws0045	Ga08G2681	LCAT3	-0.963685
pma0214	Ga10G2735	AG	0.972045
pme3130	Ga10G2735	AG	0.963606
mws1139_N	Ga10G2735	AG	-0.971131
pma0214	Ga04G1608	MYB16	-0.966106
pme2954	Ga04G1608	MYB16	-0.953304
pme3130	Ga04G1608	MYB16	-0.966302
mws1139_N	Ga04G1608	MYB16	0.952456
mws1139_N	Ga02G0499	CAD9	0.963544
mws0045	Ga11G1872	CYP81E8	-0.967766
Lmyp004052	Ga08G2121	PLIM2C	0.957211
pma0214	Ga14G1719	AP1	-0.981918
pme2954	Ga14G1719	AP1	-0.965873
pme3130	Ga14G1719	AP1	-0.979583
mws1139_N	Ga14G1719	AP1	0.966923
pma0214	Ga05G0055	4CL1	-0.960383
Rfg0380.der04	Ga05G0055	4CL1	0.993887
mws0045	Ga05G0055	4CL1	-0.957553
mws1139_N	Ga05G0055	4CL1	0.974905
Rfg0376.der08	Ga05G0055	4CL1	-0.976654
Rfg0380.der04	Ga09G1470	HAT14	0.957363
mws1139_N	Ga09G1470	HAT14	0.964139
Rfg0376.der08	Ga09G1470	HAT14	-0.958949
Rfg0380.der04	Ga08G1279	BHLH14	0.981469
mws0045	Ga08G1279	BHLH14	-0.963461
mws1139_N	Ga08G1279	BHLH14	0.956216
Rfg0376.der08	Ga08G1279	BHLH14	-0.974254
Rfg0380.der04	Ga12G1133	LAR	0.960955
mws0045	Ga12G1133	LAR	-0.98674
Rfg0376.der08	Ga12G1133	LAR	-0.978373
pma0214	Ga11G1780	ANT	-0.963982
pme2954	Ga11G1780	ANT	-0.96032
pme3130	Ga11G1780	ANT	-0.957759
mws1139_N	Ga11G1780	ANT	0.965075
mws0045	Ga11G2088	PER72	0.953215
pma0214	Ga10G3021	At5g44400	-0.951704
Rfg0380.der04	Ga10G3021	At5g44400	0.994652
mws0045	Ga10G3021	At5g44400	-0.960857
mws1139_N	Ga10G3021	At5g44400	0.967907
Rfg0376.der08	Ga10G3021	At5g44400	-0.978115
pma0214	Ga03G1385	ATHB-13	-0.959348
pma0214	Ga14G2477	ATHB-13	-0.959348
pme2954	Ga03G1385	ATHB-13	-0.950546
pme2954	Ga14G2477	ATHB-13	-0.950546
Rfg0380.der04	Ga03G1385	ATHB-13	0.988122
Rfg0380.der04	Ga14G2477	ATHB-13	0.988122
mws0045	Ga03G1385	ATHB-13	-0.959412
mws0045	Ga14G2477	ATHB-13	-0.959412
mws1139_N	Ga03G1385	ATHB-13	0.979237
mws1139_N	Ga14G2477	ATHB-13	0.979237
Rfg0376.der08	Ga03G1385	ATHB-13	-0.976234
Rfg0376.der08	Ga14G2477	ATHB-13	-0.976234
Lmmp003266	Ga12G2524	CYP81D1	0.913366
mws0045	Ga13G2779	MYB48	-0.989257
Rfg0376.der08	Ga13G2779	MYB48	-0.973817
pma0214	Ga03G2432	MYB44	-0.974794
pme2954	Ga03G2432	MYB44	-0.963601
pme3130	Ga03G2432	MYB44	-0.96937
mws1139_N	Ga03G2432	MYB44	0.963342
mws1139_N	Ga11G2916	JAMYB	0.95072
pma0214	Ga01G2778	PLGG1	-0.950835
Rfg0380.der04	Ga01G2778	PLGG1	0.982832
mws0045	Ga01G2778	PLGG1	-0.957574
mws1139_N	Ga01G2778	PLGG1	0.975118
Rfg0376.der08	Ga01G2778	PLGG1	-0.974259
pme2954	Ga06G2015	WLIM2B	-0.95094
mws1139_N	Ga06G2015	WLIM2B	0.963605
Rfg0376.der08	Ga06G2015	WLIM2B	-0.955953
Rfg0380.der04	Ga05G1953	CAD6	0.986067
mws0045	Ga05G1953	CAD6	-0.977943
mws1139_N	Ga05G1953	CAD6	0.973701
Rfg0376.der08	Ga05G1953	CAD6	-0.986336
Rfg0380.der04	Ga04G0565	WRKY33	0.958571
mws0045	Ga04G0565	WRKY33	-0.976417
Rfg0376.der08	Ga04G0565	WRKY33	-0.970907
pma0214	Ga01G2372	REV	-0.964026
pme2954	Ga01G2372	REV	-0.951375
Rfg0380.der04	Ga01G2372	REV	0.992629
mws0045	Ga01G2372	REV	-0.96171
pme3130	Ga01G2372	REV	-0.952729
mws1139_N	Ga01G2372	REV	0.97585
Rfg0376.der08	Ga01G2372	REV	-0.980884
Rfg0380.der04	Ga12G2170	HAT22	0.984311
mws0045	Ga12G2170	HAT22	-0.955657
Rfg0376.der08	Ga12G2170	HAT22	-0.955301
pma0214	Ga05G3329	ATHB-13	-0.970353
pme2954	Ga05G3329	ATHB-13	-0.95831
pme3130	Ga05G3329	ATHB-13	-0.968807
mws1139_N	Ga05G3329	ATHB-13	0.982137
mws1139_N	Ga05G3064	BACOVA_02659	0.955132
Rfg0376.der08	Ga05G3064	BACOVA_02659	-0.950473
pma0214	Ga05G2220	HAT22	-0.979923
Rfg0380.der04	Ga05G2220	HAT22	0.958062
pme3130	Ga05G2220	HAT22	-0.971563
mws1139_N	Ga05G2220	HAT22	0.962786
pma0214	Ga13G0863	ATHB-13	-0.982436
pme2954	Ga13G0863	ATHB-13	-0.962438
Rfg0380.der04	Ga13G0863	ATHB-13	0.983485
pme3130	Ga13G0863	ATHB-13	-0.971834
mws1139_N	Ga13G0863	ATHB-13	0.994583
Rfg0376.der08	Ga13G0863	ATHB-13	-0.978328
pma0214	Ga01G2823	ERF5	-0.977814
pme2954	Ga01G2823	ERF5	-0.960777
pme3130	Ga01G2823	ERF5	-0.971915
mws1139_N	Ga01G2823	ERF5	0.985526
Lmyp004052	Ga02G0063	PER64	0.981728
mws0045	Ga02G0399	ATHB-6	-0.974482
Rfg0376.der08	Ga02G0399	ATHB-6	-0.950763
Rfg0380.der04	Ga10G1043	CMTA5	0.962574
mws0045	Ga10G1043	CMTA5	-0.977577
Rfg0376.der08	Ga10G1043	CMTA5	-0.95963
mws1139_N	Ga08G2612	HSFA1B	0.96063
pma0214	Ga08G1387	NFYB5	-0.953982
Rfg0380.der04	Ga08G1387	NFYB5	0.951081
mws1139_N	Ga08G1387	NFYB5	0.950734
pma0214	Ga06G1300	PER12	-0.989827
pme2954	Ga06G1300	PER12	-0.966002
Rfg0380.der04	Ga06G1300	PER12	0.9692
pme3130	Ga06G1300	PER12	-0.981593
mws1139_N	Ga06G1300	PER12	0.984667
Rfg0376.der08	Ga06G1300	PER12	-0.959513
Lmyp004052	Ga11G0347	BGLU42	0.975139
mws0045	Ga12G1137	RAV1	-0.986082
Rfg0376.der08	Ga12G1137	RAV1	-0.969086
Rfg0380.der04	Ga06G2508	HST	0.979302
mws0045	Ga06G2508	HST	-0.963523
Rfg0376.der08	Ga06G2508	HST	-0.9667
pma0214	Ga07G1470	MYB61	-0.968153
pme2954	Ga07G1470	MYB61	-0.957446
pme3130	Ga07G1470	MYB61	-0.96232
mws1139_N	Ga07G1470	MYB61	0.96158
pme2954	Ga03G0350	NFYC9	-0.953863
Rfg0380.der04	Ga03G0350	NFYC9	0.961082
mws0045	Ga03G0350	NFYC9	-0.961179
mws1139_N	Ga03G0350	NFYC9	0.964401
Rfg0376.der08	Ga03G0350	NFYC9	-0.965899
mws0045	Ga09G0647	MYB62	0.956379
pma0214	Ga07G1613	AGL6	-0.967071
pme2954	Ga07G1613	AGL6	-0.951376
Rfg0380.der04	Ga07G1613	AGL6	0.974458
mws0045	Ga07G1613	AGL6	-0.954476
pme3130	Ga07G1613	AGL6	-0.956919
mws1139_N	Ga07G1613	AGL6	0.98652
Rfg0376.der08	Ga07G1613	AGL6	-0.977987
Rfg0380.der04	Ga04G1620	Plut_0637	0.959198
Rfg0376.der08	Ga04G1620	Plut_0637	-0.951037
Rfg0380.der04	Ga11G2145	F3H	-0.986596
mws0045	Ga11G2145	F3H	0.969356
mws1139_N	Ga11G2145	F3H	-0.955429
Rfg0376.der08	Ga11G2145	F3H	0.979673
pma0214	Ga10G1967	HAT5	-0.970046
pme2954	Ga10G1967	HAT5	-0.954596
Rfg0380.der04	Ga10G1967	HAT5	0.99323
mws0045	Ga10G1967	HAT5	-0.966211
pme3130	Ga10G1967	HAT5	-0.959268
mws1139_N	Ga10G1967	HAT5	0.982317
Rfg0376.der08	Ga10G1967	HAT5	-0.987035
pma0214	Ga07G1423	MYB12	-0.976875
pme2954	Ga07G1423	MYB12	-0.96829
Rfg0380.der04	Ga07G1423	MYB12	0.978596
pme3130	Ga07G1423	MYB12	-0.967634
mws1139_N	Ga07G1423	MYB12	0.989952
Rfg0376.der08	Ga07G1423	MYB12	-0.974539
pma0214	Ga04G1983	PER52	-0.975446
pme2954	Ga04G1983	PER52	-0.956419
pme3130	Ga04G1983	PER52	-0.969265
mws1139_N	Ga04G1983	PER52	0.955886
Rfg0380.der04	Ga13G1015	AP1	0.973982
mws0045	Ga13G1015	AP1	-0.984461
Rfg0376.der08	Ga13G1015	AP1	-0.978313
pma0214	Ga13G1181	HDG2	-0.966511
pme2954	Ga13G1181	HDG2	-0.962752
pme3130	Ga13G1181	HDG2	-0.962027
mws1139_N	Ga13G1181	HDG2	0.967247
pma0214	Ga11G3165	ANL2	-0.982888
pme2954	Ga11G3165	ANL2	-0.96968
Rfg0380.der04	Ga11G3165	ANL2	0.965339
pme3130	Ga11G3165	ANL2	-0.974103
mws1139_N	Ga11G3165	ANL2	0.992722
Rfg0376.der08	Ga11G3165	ANL2	-0.960993
Rfg0380.der04	Ga02G0167	ATHB-40	0.975912
mws0045	Ga02G0167	ATHB-40	-0.980929
Rfg0376.der08	Ga02G0167	ATHB-40	-0.974405
pma0214	Ga11G2161	MYB308	-0.954249
Rfg0380.der04	Ga11G2161	MYB308	0.992994
mws0045	Ga11G2161	MYB308	-0.953535
mws1139_N	Ga11G2161	MYB308	0.963164
Rfg0376.der08	Ga11G2161	MYB308	-0.973558
Rfg0380.der04	Ga11G2554	RT	0.978599
mws0045	Ga11G2554	RT	-0.990484
mws1139_N	Ga11G2554	RT	0.963438
Rfg0376.der08	Ga11G2554	RT	-0.988246
Rfg0380.der04	Ga12G0641	HAT4	0.991017
mws0045	Ga12G0641	HAT4	-0.97673
mws1139_N	Ga12G0641	HAT4	0.960538
Rfg0376.der08	Ga12G0641	HAT4	-0.981188
pma0214	Ga07G2527	PER31	-0.96402
Rfg0380.der04	Ga07G2527	PER31	0.962185
pme3130	Ga07G2527	PER31	-0.952327
mws1139_N	Ga07G2527	PER31	0.989284
Rfg0376.der08	Ga07G2527	PER31	-0.959278
pma0214	Ga11G2943	PIL1	-0.970633
pme2954	Ga11G2943	PIL1	-0.959019
Rfg0380.der04	Ga11G2943	PIL1	0.984867
mws0045	Ga11G2943	PIL1	-0.957618
pme3130	Ga11G2943	PIL1	-0.959982
mws1139_N	Ga11G2943	PIL1	0.987215
Rfg0376.der08	Ga11G2943	PIL1	-0.97977
pma0214	Ga10G2792	ERF4	-0.962255
pme2954	Ga10G2792	ERF4	-0.958153
pme3130	Ga10G2792	ERF4	-0.955626
mws1139_N	Ga10G2792	ERF4	0.957664
pma0214	Ga05G2373	ATHB-6	-0.961194
Rfg0380.der04	Ga05G2373	ATHB-6	0.995728
mws0045	Ga05G2373	ATHB-6	-0.95548
mws1139_N	Ga05G2373	ATHB-6	0.976819
Rfg0376.der08	Ga05G2373	ATHB-6	-0.976819
Rfg0380.der04	Ga11G0075	PAL	0.989816
mws0045	Ga11G0075	PAL	-0.98065
mws1139_N	Ga11G0075	PAL	0.971284
Rfg0376.der08	Ga11G0075	PAL	-0.987749
Rfg0380.der04	Ga13G1669	NFYB8	0.971244
mws0045	Ga13G1669	NFYB8	-0.97698
mws1139_N	Ga13G1669	NFYB8	0.964304
Rfg0376.der08	Ga13G1669	NFYB8	-0.980462
pma0214	Ga12G1560	TCP7	-0.950281
Rfg0380.der04	Ga12G1560	TCP7	0.982636
mws0045	Ga12G1560	TCP7	-0.953743
mws1139_N	Ga12G1560	TCP7	0.978443
Rfg0376.der08	Ga12G1560	TCP7	-0.97079
pma0214	Ga12G2486	CSP1	-0.97769
pme2954	Ga12G2486	CSP1	-0.960874
pme3130	Ga12G2486	CSP1	-0.97148
mws1139_N	Ga12G2486	CSP1	0.97877
Rfg0380.der04	Ga01G2056	ERF105	0.987073
mws0045	Ga01G2056	ERF105	-0.974724
mws1139_N	Ga01G2056	ERF105	0.974698
Rfg0376.der08	Ga01G2056	ERF105	-0.985219
Rfg0380.der04	Ga01G0031	CSP3	-0.985724
mws0045	Ga01G0031	CSP3	0.971217
mws1139_N	Ga01G0031	CSP3	-0.963068
Rfg0376.der08	Ga01G0031	CSP3	0.975789
pma0214	Ga06G0320	ATHB-16	-0.958205
Rfg0380.der04	Ga06G0320	ATHB-16	0.969901
mws0045	Ga06G0320	ATHB-16	-0.950396
mws1139_N	Ga06G0320	ATHB-16	0.98135
Rfg0376.der08	Ga06G0320	ATHB-16	-0.972651
pma0214	Ga07G0526	ERF105	-0.988048
pme2954	Ga07G0526	ERF105	-0.975133
Rfg0380.der04	Ga07G0526	ERF105	0.958247
pme3130	Ga07G0526	ERF105	-0.981568
mws1139_N	Ga07G0526	ERF105	0.989422
Rfg0376.der08	Ga07G0526	ERF105	-0.957547
pma0214	Ga12G1064	MYB306	-0.973969
pme2954	Ga12G1064	MYB306	-0.957714
Rfg0380.der04	Ga12G1064	MYB306	0.963179
pme3130	Ga12G1064	MYB306	-0.963626
mws1139_N	Ga12G1064	MYB306	0.976594
pma0214	Ga11G1614	ERF060	-0.970647
pme2954	Ga11G1614	ERF060	-0.960932
Rfg0380.der04	Ga11G1614	ERF060	0.96563
pme3130	Ga11G1614	ERF060	-0.961694
mws1139_N	Ga11G1614	ERF060	0.98025
Rfg0376.der08	Ga11G1614	ERF060	-0.958931
pma0214	Ga12G2460	PMADS1	-0.955472
Rfg0380.der04	Ga12G2460	PMADS1	0.994427
mws0045	Ga12G2460	PMADS1	-0.974372
mws1139_N	Ga12G2460	PMADS1	0.973048
Rfg0376.der08	Ga12G2460	PMADS1	-0.987905
Rfg0380.der04	Ga05G1497	RAP2-12	0.974567
mws0045	Ga05G1497	RAP2-12	-0.980427
Rfg0376.der08	Ga05G1497	RAP2-12	-0.969334
pma0214	Ga10G2136	ATHB-16	-0.970771
pme2954	Ga10G2136	ATHB-16	-0.960423
Rfg0380.der04	Ga10G2136	ATHB-16	0.986553
mws0045	Ga10G2136	ATHB-16	-0.95672
pme3130	Ga10G2136	ATHB-16	-0.961087
mws1139_N	Ga10G2136	ATHB-16	0.980153
Rfg0376.der08	Ga10G2136	ATHB-16	-0.979015
pma0214	Ga10G1772	HST	-0.983415
pme2954	Ga10G1772	HST	-0.963745
Rfg0380.der04	Ga10G1772	HST	0.955801
pme3130	Ga10G1772	HST	-0.974398
mws1139_N	Ga10G1772	HST	0.983359
pma0214	Ga05G1817	PER42	-0.981314
pme2954	Ga05G1817	PER42	-0.962944
Rfg0380.der04	Ga05G1817	PER42	0.96398
pme3130	Ga05G1817	PER42	-0.971229
mws1139_N	Ga05G1817	PER42	0.987541
Rfg0376.der08	Ga05G1817	PER42	-0.950691
Rfg0380.der04	Ga10G1099	RAP2-3	0.965763
mws0045	Ga10G1099	RAP2-3	-0.987784
Rfg0376.der08	Ga10G1099	RAP2-3	-0.971897
pma0214	Ga04G1879	FLS	-0.98626
pme2954	Ga04G1879	FLS	-0.968193
Rfg0380.der04	Ga04G1879	FLS	0.973494
pme3130	Ga04G1879	FLS	-0.977228
mws1139_N	Ga04G1879	FLS	0.985973
Rfg0376.der08	Ga04G1879	FLS	-0.960676
pma0214	Ga11G3628	CYP84A1	-0.977928
pme2954	Ga11G3628	CYP84A1	-0.963568
Rfg0380.der04	Ga11G3628	CYP84A1	0.982381
pme3130	Ga11G3628	CYP84A1	-0.967267
mws1139_N	Ga11G3628	CYP84A1	0.991095
Rfg0376.der08	Ga11G3628	CYP84A1	-0.973913
pma0214	Ga08G0919	pod	-0.968074
pme2954	Ga08G0919	pod	-0.958254
Rfg0380.der04	Ga08G0919	pod	0.987914
mws0045	Ga08G0919	pod	-0.961997
pme3130	Ga08G0919	pod	-0.957121
mws1139_N	Ga08G0919	pod	0.985665
Rfg0376.der08	Ga08G0919	pod	-0.981428
mws0045	Ga14G2393	HSF24	0.966085
Lmmp003271	Ga11G1228	MYB113	0.958265
Rfg0001.der07	Ga11G2942	MYB61	-0.950246
Lmmp003271	Ga07G2388	MYB30	-0.977343
Rfg0001.der07	Ga07G2388	MYB30	-0.954226
Rfg0001.der20	Ga12G1767	MYC4	0.976829
Rfg0001.der07	Ga05G2477	FL	0.977684
Lmmp002529	Ga05G2477	FL	-0.973896
Rfg0001.der20	Ga13G2132	ERF1B	0.98539
Lmmp003271	Ga07G1239	BACOVA_02659	-0.953672
Rfg0001.der20	Ga04G1859	WRKY2	0.956378
Lmmp003271	Ga04G1859	WRKY2	-0.981698
Rfg0001.der07	Ga04G1859	WRKY2	-0.964379
Lmmp003271	Ga10G3057	ATHB-14	-0.953836
Rfg0001.der07	Ga10G3057	ATHB-14	-0.952412
Rfg0001.der20	Ga02G1643	MYB36	0.991373
Lmmp003271	Ga02G1643	MYB36	-0.962401
Lmmp003271	Ga12G2223	CYP81E8	-0.970643
Rfg0001.der07	Ga07G1664	MYB14	-0.977136
Lmmp002529	Ga07G1664	MYB14	0.959549
Rfg0001.der07	Ga13G0255	poxN1	0.951935
Lmmp002529	Ga13G0255	poxN1	-0.979221
Rfg0001.der20	Ga07G0017	PER45	0.955715
Rfg0001.der07	Ga11G3625	PER72	0.971032
Lmmp002529	Ga11G3625	PER72	-0.963109
Rfg0001.der07	Ga05G2658	MYB330	0.978565
Lmmp002529	Ga05G2658	MYB330	-0.963128
Rfg0001.der07	Ga11G1771	RAX3	0.959585
Lmmp002529	Ga11G1771	RAX3	-0.975102
Lmmp002529	Ga08G2734	MYB63	-0.96641
Rfg0001.der20	Ga09G1723	PER21	0.978423
Lmmp003271	Ga09G1723	PER21	-0.954013
Rfg0001.der07	Ga09G0303	E2FF	0.965533
Lmmp002529	Ga09G0303	E2FF	-0.97748
Rfg0001.der07	Ga06G0385	TGA7	-0.96292
Lmmp003271	Ga12G2702	MYB308	-0.959958
Rfg0001.der07	Ga12G2702	MYB308	-0.95856
Rfg0001.der07	Ga08G2681	LCAT3	-0.964631
Lmmp003271	Ga10G2735	AG	0.952595
mws0855	Ga04G1608	MYB16	-0.965684
Lmmp002529	Ga08G1952	ERF1A	-0.956061
Rfg0001.der07	Ga11G1872	CYP81E8	-0.970726
Lmmp002529	Ga11G1872	CYP81E8	0.988235
mws0855	Ga14G1719	AP1	-0.962534
Lmmp003271	Ga14G1719	AP1	-0.973823
Rfg0001.der20	Ga05G0055	4CL1	0.970877
Lmmp003271	Ga05G0055	4CL1	-0.975969
Rfg0001.der07	Ga05G0055	4CL1	-0.951911
Lmmp003271	Ga09G1470	HAT14	-0.952071
Lmmp003271	Ga08G1279	BHLH14	-0.956465
Rfg0001.der07	Ga08G1279	BHLH14	-0.959193
Rfg0001.der07	Ga12G1133	LAR	-0.985809
mws0855	Ga11G1780	ANT	-0.968606
Lmmp003271	Ga11G1780	ANT	-0.961232
Rfg0001.der07	Ga11G2088	PER72	0.959158
Lmmp002529	Ga11G2088	PER72	-0.963559
Rfg0001.der20	Ga10G3021	At5g44400	0.964806
Lmmp003271	Ga10G3021	At5g44400	-0.967702
Rfg0001.der07	Ga10G3021	At5g44400	-0.955516
Rfg0001.der20	Ga03G1385	ATHB-13	0.957615
Rfg0001.der20	Ga14G2477	ATHB-13	0.957615
Lmmp003271	Ga03G1385	ATHB-13	-0.976692
Lmmp003271	Ga14G2477	ATHB-13	-0.976692
Rfg0001.der07	Ga03G1385	ATHB-13	-0.953959
Rfg0001.der07	Ga14G2477	ATHB-13	-0.953959
Lmmp002529	Ga09G2273	MYC2	-0.95353
Rfg0001.der07	Ga13G2779	MYB48	-0.989002
mws0855	Ga03G2432	MYB44	-0.961669
Rfg0001.der20	Ga03G2432	MYB44	0.95926
Lmmp003271	Ga03G2432	MYB44	-0.973496
Lmmp003271	Ga01G2778	PLGG1	-0.967206
Rfg0001.der07	Ga01G2778	PLGG1	-0.951731
Lmmp003271	Ga06G2015	WLIM2B	-0.959903
Lmmp003271	Ga05G1953	CAD6	-0.969261
Rfg0001.der07	Ga05G1953	CAD6	-0.973708
Rfg0001.der07	Ga04G0565	WRKY33	-0.974802
Rfg0001.der20	Ga01G2372	REV	0.969391
Lmmp003271	Ga01G2372	REV	-0.979284
Rfg0001.der07	Ga01G2372	REV	-0.955762
Rfg0001.der20	Ga12G2170	HAT22	0.955159
Rfg0001.der07	Ga12G2170	HAT22	-0.955771
Lmmp003271	Ga05G3329	ATHB-13	-0.966447
Rfg0001.der20	Ga05G2220	HAT22	0.973639
Lmmp003271	Ga05G2220	HAT22	-0.970253
Rfg0001.der20	Ga13G0863	ATHB-13	0.955456
Lmmp003271	Ga13G0863	ATHB-13	-0.98818
mws0855	Ga01G2823	ERF5	-0.956482
Lmmp003271	Ga01G2823	ERF5	-0.970443
Rfg0001.der07	Ga02G0399	ATHB-6	-0.977682
Lmmp002529	Ga02G0399	ATHB-6	0.979152
Rfg0001.der07	Ga10G1043	CMTA5	-0.980592
Lmmp002529	Ga10G1043	CMTA5	0.965755
Lmmp003271	Ga08G1387	NFYB5	-0.961167
mws0855	Ga06G1300	PER12	-0.956718
Rfg0001.der20	Ga06G1300	PER12	0.96646
Lmmp003271	Ga06G1300	PER12	-0.985978
Rfg0001.der07	Ga12G1137	RAV1	-0.986638
Rfg0001.der07	Ga06G2508	HST	-0.961536
mws0855	Ga07G1470	MYB61	-0.965993
Lmmp003271	Ga07G1470	MYB61	-0.960634
Lmmp003271	Ga03G0350	NFYC9	-0.967438
Rfg0001.der07	Ga03G0350	NFYC9	-0.958072
Rfg0001.der07	Ga09G0647	MYB62	0.958887
Lmmp002529	Ga09G0647	MYB62	-0.963277
Lmmp003271	Ga07G1613	AGL6	-0.978095
Rfg0001.der07	Ga11G2145	F3H	0.964826
Rfg0001.der20	Ga13G1293	MYB113	0.9549
Rfg0001.der20	Ga10G1967	HAT5	0.964468
Lmmp003271	Ga10G1967	HAT5	-0.983638
Rfg0001.der07	Ga10G1967	HAT5	-0.959402
mws0855	Ga07G1423	MYB12	-0.951209
Rfg0001.der20	Ga07G1423	MYB12	0.954016
Lmmp003271	Ga07G1423	MYB12	-0.987628
mws0855	Ga04G1983	PER52	-0.966897
Rfg0001.der20	Ga04G1983	PER52	0.959706
Lmmp003271	Ga04G1983	PER52	-0.963239
Rfg0001.der07	Ga13G1015	AP1	-0.983934
Lmmp002529	Ga13G1015	AP1	0.953793
mws0855	Ga13G1181	HDG2	-0.970711
Lmmp003271	Ga13G1181	HDG2	-0.961398
mws0855	Ga11G3165	ANL2	-0.959104
Lmmp003271	Ga11G3165	ANL2	-0.986061
Rfg0001.der07	Ga02G0167	ATHB-40	-0.980572
Rfg0001.der20	Ga11G2161	MYB308	0.975097
Lmmp003271	Ga11G2161	MYB308	-0.968562
Lmmp003271	Ga11G2554	RT	-0.963162
Rfg0001.der07	Ga11G2554	RT	-0.988499
Rfg0001.der20	Ga12G0641	HAT4	0.950204
Lmmp003271	Ga12G0641	HAT4	-0.961772
Rfg0001.der07	Ga12G0641	HAT4	-0.974286
Lmmp003271	Ga07G2527	PER31	-0.972094
Rfg0001.der20	Ga11G2943	PIL1	0.953611
Lmmp003271	Ga11G2943	PIL1	-0.983715
Rfg0001.der07	Ga11G2943	PIL1	-0.950352
Lmmp002529	Ga14G1718	CMB1	-0.957983
mws0855	Ga10G2792	ERF4	-0.956748
Rfg0001.der20	Ga10G2792	ERF4	0.955355
Lmmp003271	Ga10G2792	ERF4	-0.966663
Rfg0001.der20	Ga05G2373	ATHB-6	0.97027
Lmmp003271	Ga05G2373	ATHB-6	-0.974875
Lmmp003271	Ga11G0075	PAL	-0.970518
Rfg0001.der07	Ga11G0075	PAL	-0.976994
Lmmp003271	Ga13G1669	NFYB8	-0.962731
Rfg0001.der07	Ga13G1669	NFYB8	-0.973573
Lmmp003271	Ga12G1560	TCP7	-0.966782
mws0855	Ga12G2486	CSP1	-0.960501
Lmmp003271	Ga12G2486	CSP1	-0.969845
Lmmp003271	Ga01G2056	ERF105	-0.968116
Rfg0001.der07	Ga01G2056	ERF105	-0.970009
Lmmp003271	Ga01G0031	CSP3	0.957816
Rfg0001.der07	Ga01G0031	CSP3	0.968597
Lmmp003271	Ga06G0320	ATHB-16	-0.969816
mws0855	Ga07G0526	ERF105	-0.967459
Lmmp003271	Ga07G0526	ERF105	-0.987921
mws0855	Ga12G1064	MYB306	-0.953468
Rfg0001.der20	Ga12G1064	MYB306	0.962038
Lmmp003271	Ga12G1064	MYB306	-0.974648
Lmmp003271	Ga11G1614	ERF060	-0.978254
Rfg0001.der20	Ga12G2460	PMADS1	0.957624
Lmmp003271	Ga12G2460	PMADS1	-0.973942
Rfg0001.der07	Ga12G2460	PMADS1	-0.969376
Rfg0001.der07	Ga05G1497	RAP2-12	-0.981458
Lmmp002529	Ga05G1497	RAP2-12	0.973062
Rfg0001.der20	Ga10G2136	ATHB-16	0.965887
Lmmp003271	Ga10G2136	ATHB-16	-0.983915
mws0855	Ga10G1772	HST	-0.961429
Rfg0001.der20	Ga10G1772	HST	0.954
Lmmp003271	Ga10G1772	HST	-0.97881
mws0855	Ga05G1817	PER42	-0.956284
Rfg0001.der20	Ga05G1817	PER42	0.953264
Lmmp003271	Ga05G1817	PER42	-0.980709
Rfg0001.der07	Ga10G1099	RAP2-3	-0.989374
Lmmp002529	Ga10G1099	RAP2-3	0.958766
mws0855	Ga04G1879	FLS	-0.959517
Rfg0001.der20	Ga04G1879	FLS	0.969193
Lmmp003271	Ga04G1879	FLS	-0.986779
Rfg0001.der20	Ga11G3628	CYP84A1	0.958058
Lmmp003271	Ga11G3628	CYP84A1	-0.986408
Lmmp002529	Ga05G3486	CHS2	-0.95373
Lmmp002529	Ga12G0336	OMT	-0.982778
Rfg0001.der20	Ga08G0919	pod	0.956573
Lmmp003271	Ga08G0919	pod	-0.983296
Rfg0001.der07	Ga08G0919	pod	-0.955539
Rfg0001.der07	Ga14G2393	HSF24	0.9729
Lmmp002529	Ga14G2393	HSF24	-0.982008
pme3392	Ga12G1199	MYB16	0.95752
pmb0542	Ga11G2981	LHY	0.967471
pme3392	Ga05G2477	FL	0.988915
pme3392	Ga13G0255	poxN1	0.993312
pme3392	Ga11G3625	PER72	0.983867
pme3392	Ga05G2658	MYB330	0.980428
pme3392	Ga11G1771	RAX3	0.993716
pme3392	Ga08G2734	MYB63	0.977302
pmb0542	Ga03G2139	MYB4	0.97128
pme3392	Ga09G0303	E2FF	0.991353
pme3392	Ga05G2779	ABF2	0.954334
pme3392	Ga08G2681	LCAT3	-0.950669
pmb0542	Ga10G2735	AG	0.958656
pmb0542	Ga04G1608	MYB16	-0.976016
pme3392	Ga08G1465	BHLH14	-0.983144
pme3392	Ga11G2616	PIF1	-0.975827
pme3392	Ga08G1952	ERF1A	0.989547
pme3392	Ga11G1872	CYP81E8	-0.97835
pmb0542	Ga10G2944	BGLU46	0.99457
pme3392	Ga11G2088	PER72	0.985256
pme3392	Ga09G2273	MYC2	0.972378
pmb0542	Ga03G0895	RAP2-4	-0.96468
pme3392	Ga02G0399	ATHB-6	-0.988838
pme3392	Ga10G1043	CMTA5	-0.961005
pme3392	Ga12G1137	RAV1	-0.953307
pme3392	Ga09G0647	MYB62	0.973345
pmb0542	Ga04G1983	PER52	-0.955899
pme3392	Ga02G0929	MYB4	0.952512
pme3392	Ga14G1718	CMB1	0.984684
pme3392	Ga09G0340	MYB305	0.953271
pme3392	Ga12G1275	HDG2	0.966789
pme3392	Ga13G0045	PER52	0.982376
pme3392	Ga05G1497	RAP2-12	-0.969547
pme3392	Ga05G2037	DFR	0.984558
pme3392	Ga06G0096	DFR	0.983041
pme3392	Ga10G1099	RAP2-3	-0.969737
pmb0542	Ga05G3863	ERF4	-0.963896
pme3392	Ga10G1446	CHS1	0.967063
pme3392	Ga05G3486	CHS2	0.984897
pme3392	Ga12G0336	OMT	0.995476
pme3392	Ga14G2393	HSF24	0.99114
pme3392	Ga10G1445	CHS1	0.954763
