# Supplementary material for: Transcriptomic and metabolomic profiling of flavonoid biosynthesis provides novel insights into petals coloration in Asian cotton (Gossypium arboreum L.)
Source: BMC Plant Biol. 2022 Aug 30;22:416. doi: 10.1186/s12870-022-03800-9 (PMC9425979; doi:10.1186/s12870-022-03800-9)
Supplement: Supplementary file 11 — Additionalfile 11: Table S6. The primers for the qRT-PCR used in this study. [file 12870_2022_3800_MOESM11_ESM.xls]

## Sheet: Sheet1
Table S6. The primers for the qRT-PCR used in this study.
Primer	Primer sequence (5’- 3’)
Histone 3-F	TCAAGACTGATTTGCGTTTCCA
Histone 3-R	GCGCAAAGGTTGGTGTCTTC
Ga05G2037-F	GACCCTGGCAACTCGAAGAA
Ga05G2037-R	GGACTCGAAGTCCATAGGCG
Ga05G3486-F	TCAAGCGCATGTGCGAAAAA
Ga05G3486-R	ACCACCATGTCTTGCCTAGC
Ga06G0096-F	CTGGTGCCTCTGGGTTCATT
Ga06G0096-R	TGGCAACATGGAAGACACCA
Ga02G1655-F	TCACCACTGGTTTTGGTGCT
Ga02G1655-R	CACGGCGTGATGTTGTTGTT
Ga04G0847-F	CCGGGTTCTTTGTGTTGCAG
Ga04G0847-R	CCATTATAGCAGCGGCCTCA
Ga10G1446-F	CTTCACTGGACGCTAGGCAA
Ga10G1446-R	AGTCCTTAGCCACTTGTTGGT
